# Supplementary material for: The unquantified mass loss of Northern Hemisphere marine-terminating glaciers from 2000–2020
Source: Nat Commun. 2022 Oct 11;13:5835. doi: 10.1038/s41467-022-33231-x (PMC9553960; doi:10.1038/s41467-022-33231-x)
Supplement: Supplementary file 4 — Supplementary Data 1 [file 41467_2022_33231_MOESM4_ESM.csv]

Data table prepared by William Kochtitzky
August, 2022
For questions or clarification, please contact William Kochtitzky at will.kochtitzky@uottawa.ca or willkochtitzky@gmail.com (long term address)
Glacier name, RGI_Id, and surging columns come from the RGI 6.0 database
Glaciers that have multiple termini but only one RGI_Id number were subdivided by adding _X to the end of the RGI_Id, for example: RGI60-09.00664_7
Latitude and longitude are given for each glacier in the WGS84 projection (EPSG: 4326)
Climatic mass balances that are negative indicate the glacier advanced (so negative number reduces the frontal ablation contribution) while positive numbers indicate retreat (also reducing frontal ablation contribution)
The geometry column has the coordinates of the center of the flux gate given in polar stereographic coordinates (EPSG: 3995)
Other columns contain a heading with the attribute and units
Early refers to ~2000, middle refers to ~2010, and late refers to ~2020
The first data row below is the short attribute name, the second row is the long descriptive name, the remaining rows are individual glaciers
This csv file can be loaded into a GIS software using the latitude and longitude variables as the y and x locations in the WGS84 projection (EPSG: 4326)
RGIId	Name_x	lon	lat	gate_length_km	Region_name	Subregion_name	Surging	do_we_have_an_observation_in_middle_fifth	GlaThiDa_observations	Tomography_observations	Russian_observations	2000_2010_mean_velocity	2000_2010_mean_velocity_error	2010_2020_mean_velocity	2010_2020_mean_velocity_error	best_thickness_early	best_thickness_early_err	best_thickness_late	best_thickness_late_err	Early_satellite_id	Middle_satellite_id	Late_satellite_id	FA_not_calculated_in_normal_way_early	FA_not_calculated_in_normal_way_late	net_area_change_km2_per_year_early	net_area_change_km2_per_year_early_error	net_area_change_km2_per_year_late	net_area_change_km2_per_year_late_error	melt_correct_gt_early_terminus_change	melt_correct_gt_early_err_terminus_change	melt_correct_gt_late_terminus_change	melt_correct_gt_late_err_terminus_change	melt_correct_gt_early_discharge	melt_correct_gt_early_err_discharge	melt_correct_gt_late_discharge	melt_correct_gt_late_err_discharge	terminus_gt_change_per_year_early	terminus_gt_change_per_year_early_area_error	terminus_gt_change_per_year_late	terminus_gt_change_per_year_late_area_error	2000_2010_mean_discharge_gt_per_year	2000_2010_mean_flux_err_gt	2010_2020_mean_discharge_gt_per_year	2010_2020_mean_flux_err_gt	Frontal_ablation_2000_to_2010_gt_per_yr_mean	Frontal_ablation_2000_to_2010_gt_per_yr_mean_err	Frontal_ablation_2010_to_2020_gt_per_yr_mean	Frontal_ablation_2010_to_2020_gt_per_yr_mean_err	geometry
RGI identification code	Glacier name from RGI, if blank glacier is not named in RGI6	Longitude	Latitude	flux gate length in km	Region name	Subregion name used in figures 2, S2, S3, and S4	Surging code according to RGI 6 - see RGI documentation for code meaning	If there is a thickness observations in the middle 20% of the glacier, there is a 1 in this column	Number of 25 m spaced points along the fluxgate that have a thickness observations from GlaThiDa	Number of 25 m spaced points along the fluxgate that have a thickness observations from tomography obsercations in the Canadian Arctic	Number of 25 m spaced points along the fluxgate that have a thickness observations from airborn radar campaigns in the Russian Arctic	The mean velocities derived for the glacier from 2000 to 2010 in meters per year	The uncertainty associated with the velocity in m per year	The mean velocities derived for the glacier from 2010 to 2020 in meters per year	The uncertainty associated with the velocity in m per year	The mean thickness values for ~2005 derived from observations and modeling results along the fluxgate of the glacier, given in m	The uncertainty of the thickness observations in meters for ~2005	The mean thickness values for ~2015 derived from observations and modeling results along the fluxgate of the glacier, given in m	The uncertainty of the thickness observations in meters for ~2015	The satellite image id used in ~2000 to map the glacier terminus, nan signifies the terminus did not reach the ocean at that time	The satellite image id used in ~2010 to map the glacier terminus, nan signifies the terminus did not reach the ocean at that time	The satellite image id used in ~2020 to map the glacier terminus, nan signifies the terminus did not reach the ocean at that time	1 if the frontal ablation was not caclulated using eq. 2 for ice discharge from 2000-2010, see Climatic balance below the fluxgate section for details on how this was calculated.	1 if the frontal ablation was not caclulated using eq. 2 for ice discharge from 2010-2020, see Climatic balance below the fluxgate section for details on how this was calculated.	The net area change (area gained minus area lost) from 2000-2010 given in km2 per year	The uncertainty of area change observations in km2 per year 2000-2010	The net area change (area gained minus area lost) from 2010-2020 given in km2 per year	The uncertainty of area change observations in km2 per year 2010-2020	Climatic mass balance of the lowest 20 m elevation band of the glacier used to reduce the terminus mass change (Gt a-1) for 2000-2010	Uncertainty on the climatic mass balance of the lowest 20 m elevation band of the glacier used to reduce the terminus mass change (Gt a-1) for 2000-2010	Climatic mass balance of the lowest 20 m elevation band of the glacier used to reduce the terminus mass change (Gt a-1) for 2010-2020	Uncertainty on the climatic mass balance of the lowest 20 m elevation band of the glacier used to reduce the terminus mass change (Gt a-1) for 2010-2020	Climatic mass balance of the lowest 20 m of the glacier used to reduce the ice discharge (Gt a-1) for 2000-2010	Uncertainty on the climatic mass balance of the lowest 20 m of the glacier used to reduce the ice discharge (Gt a-1) for 2000-2010	Climatic mass balance of the lowest 20 m of the glacier used to reduce the ice discharge (Gt a-1) for 2010-2020	Uncertainty on the climatic mass balance of the lowest 20 m of the glacier used to reduce the ice discharge (Gt a-1) for 2010-2020	The net volume change (volume gained minus volume lost) from 2000-2010 given in Gt per year	The uncertainty of volume change observations in Gt per year for 2000-2010	The net volume change (volume gained minus volume lost) from 2010-2020 given in Gt per year	The uncertainty of volume change observations in Gt per year for 2010-2020	The total glacier discharge derived using glacier thickness and velocity in Gt per year 2000-2010	The uncertainty in discharge observations in Gt per year 2000-2010	The total glacier discharge derived using glacier thickness and velocity in Gt per year 2010-2020	The uncertainty in discharge observations in Gt per year 2010-2020	Frontal ablation of the glacier from 2000-2010 in Gt per year	The uncertainty on frontal ablation for 2000-2010 in Gt per year	Frontal ablation of the glacier from 2010-2020 in Gt per year	The uncertainty on frontal ablation for 2010-2020 in Gt per year	The point location of the middle of the flux gate in polar stereographic (EPSG: 3995; can be read into Pandas dataframe)
RGI60-01.03377	Dawes Glacier	-132.7906907	57.50352188	1.528401828	Alaska	E Alaska	9		0	0	0	398.4815708	3.488373102	387.4767881	2.989032179	188.9581602	107.2681995	166.9753841	106.0631814	LE07_L1TP_056020_19990812_20161002_01_T1	LT05_L1TP_056020_20100919_20160831_01_T1	LC08_L1TP_056020_20190710_20190719_01_T1	0	0	-0.058981642	0.010588344	-0.132664729	0.015360059	0.003790682	0.000813924	0.007795283	0.001297573	-0.026060155	0.003069823	-0.014557388	0.001740958	0.00032003	0.003508605	-0.002061394	0.009551625	0.0795819	0.006383738	0.076175813	0.003319383	0.07926187	0.007284396	0.078237207	0.010111965	POINT (-2660021.154848481 2462403.92118859)
RGI60-01.03622	LeConte Glacier	-132.3543907	56.83646744	0.845236523	Alaska	E Alaska	9		0	0	0	82.05044379	21.63853772	45.43389843	13.03144312	129.432245	50.14041937	120.57943	45.06657585	LE07_L1TP_056020_19990812_20161002_01_T1	LT05_L1TP_056020_20100919_20160831_01_T1	LC08_L1TP_056020_20190710_20190719_01_T1	0	0	-0.010376718	0.006242494	-0.007396132	0.007837857	0.000958623	0.000614668	0.000621448	0.000671712	-0.003569021	0.000791878	-0.002866814	0.00061011	0.000350734	0.000933219	4.25E-05	0.00102349	0.006404114	0.00435792	0.000137883	0.001544626	0.00605338	0.004456721	9.54E-05	0.001852944	POINT (-2736725.85588008 2494982.045243202)
RGI60-01.03890	Sawyer Glacier	-133.1651906	57.9310717	0.925830063	Alaska	E Alaska	9		0	0	0	23.29565759	1.9290543	17.65427372	1.524857853	185.2321745	106.869787	151.7457118	96.95186862	LE07_L1TP_056020_19990812_20161002_01_T1	LT05_L1TP_056020_20100919_20160831_01_T1	LC08_L1TP_056020_20190710_20190719_01_T1	1	1	-0.062101073	0.010488144	-0.005119945	0.007098946	0.003057708	0.000652164	0.000238456	0.000332219	-0.003931965	0.000512173	-0.00423652	0.000577256	-0.000597739	0.003643451	-0.000155155	0.000716695	0.000810534	0.000405267	7.75E-05	3.88E-05	0.001408273	0.00366592	0.000232685	0.000717743	POINT (-2607256.893572787 2445398.039198161)
RGI60-01.04375	South Sawyer Glacier	-133.0667003	57.8322174	1.627546395	Alaska	E Alaska	9		0	0	0	625.5575462	7.498408453	787.7620531	10.10013368	177.4932146	86.27751756	151.6547716	80.93502932	LE07_L1TP_056020_19990812_20161002_01_T1	LT05_L1TP_056020_20100919_20160831_01_T1	LC08_L1TP_056020_20190710_20190719_01_T1	0	0	-0.17159385	0.020017944	-0.152027166	0.019628596	0.011923566	0.001905612	0.009595926	0.001623628	-0.041521216	0.004535672	-0.028524058	0.003119251	0.001627245	0.009974526	-0.001859768	0.010139817	0.131742634	0.008788206	0.15660111	0.00414854	0.130115389	0.013293748	0.158460878	0.01095565	POINT (-2619928.7243086 2448831.425366102)
RGI60-01.20470	Lamplugh Glacier	-136.9297434	58.88749498	1.015435069	Alaska	E Alaska	9		0	0	0	69.79785658	2.179120553	76.1967314	1.978032838	103.9569424	71.85111013	98.43876113	44.19685242	LE07_L1TP_059019_19990801_20161003_01_T1	LT05_L1TP_060019_20090928_20160905_01_T1	LC08_L1TP_059019_20180930_20181010_01_T1	1	1	0.009608911	0.009959976	-0.025440703	0.012770278	-0.000332738	0.000347051	0.000988144	0.000510475	-0.006861727	0.000796567	-0.007559518	0.000923025	0.000206675	0.000641027	-0.000364206	0.001021375	0.001709	0.0008545	0.001716175	0.000858087	0.001502325	0.001068216	0.002080381	0.001333987	POINT (-2364648.233052973 2529548.994692209)
RGI60-01.20734	Johns Hopkins Glacier	-137.1263022	58.83332685	1.541392231	Alaska	E Alaska	9		0	0	0	801.6450984	13.9878707	704.4869253	13.8344396	155.8816755	77.7519728	151.0265567	134.1779444	LE07_L1TP_059019_19990801_20161003_01_T1	LT05_L1TP_060019_20090928_20160905_01_T1	LC08_L1TP_059019_20180930_20181010_01_T1	0	0	0.01135049	0.014317947	0.017887706	0.017538395	-0.000596818	0.000769881	-0.001015422	0.001030991	-0.011726438	0.003164197	-0.015743841	0.004152791	0.000358622	0.001306955	0.000443398	0.001740214	0.178523241	0.008095284	0.144550037	0.004773363	0.178164619	0.008200107	0.144106639	0.005080683	POINT (-2360259.82953445 2542281.480452049)
RGI60-01.20791	La Perouse Glacier	-137.2800469	58.46859568	2.95618604	Alaska	E Alaska	1		0	0	0	31.82840425	3.773819577	28.85492757	1.801916771	113.9897791	69.23966847	107.3487881	59.11223852	LE07_L1TP_059019_19990801_20161003_01_T1	LT05_L1TP_060019_20090928_20160905_01_T1	LC08_L1TP_059019_20180930_20181010_01_T1	1	1	0.003233977	0.0187044	0.000219971	0.021150179	-0.000184444	0.001067207	-1.32E-05	0.001268139	-0.023041936	0.003813746	-0.027780189	0.004561416	1.46E-05	0.001427759	-4.38E-07	0.001539495	0.008108932	0.008108932	0.006638398	0.006638398	0.00809431	0.008233667	0.006638836	0.006814571	POINT (-2382350.1013233 2579924.78767142)
RGI60-01.20830	Gilman Glacier	-137.1005257	58.83027145	0.367557736	Alaska	E Alaska	9		0	0	0	5.259215019	3.314015754	10.90045001	2.443975445	137.2249943	77.82779485	130.1239042	96.63199087	LE07_L1TP_059019_19990801_20161003_01_T1	LT05_L1TP_060019_20090928_20160905_01_T1	LC08_L1TP_059019_20180930_20181010_01_T1	1	1	0.000715407	0.004744684	-0.002969712	0.004512307	-3.38E-05	0.000224432	0.000150203	0.000229613	-0.001244269	0.000190244	-0.001289892	0.000216431	1.92E-05	0.0003425	-5.85E-05	0.000366694	0.000206544	0.000206544	0.000466695	0.000466695	0.000187363	0.000399958	0.000525164	0.000593523	POINT (-2361646.207831609 2541480.759583028)
RGI60-01.20891	Margerie Glacier	-137.0751494	59.03899599	1.553711037	Alaska	E Alaska	9		0	0	0	262.0004495	4.619722097	315.4497986	4.934773662	141.3894502	87.56256137	134.7353634	85.5424236	LE07_L1TP_059019_19990801_20161003_01_T1	LT05_L1TP_060019_20090928_20160905_01_T1	LC08_L1TP_059019_20180930_20181010_01_T1	0	0	-0.001528301	0.011497381	-0.04954492	0.013729228	7.13E-05	0.000536429	0.002419822	0.000906022	-0.014472363	0.003639876	-0.012273898	0.003090487	-4.54E-05	0.000866334	-0.001184922	0.002636702	0.040202236	0.007516989	0.050155391	0.004350579	0.040247657	0.007566747	0.051340314	0.005087213	POINT (-2346179.422665517 2522594.756042709)
RGI60-01.20968	McBride Glacier	-136.074052	59.04385281	0.863727796	Alaska	E Alaska	9		0	0	0	55.7903878	6.87442957	26.49048846	3.961541632	131.5307862	69.29718653	104.4682058	47.47736191	LE07_L1TP_059019_19990801_20161003_01_T1	LT05_L1TP_060019_20090928_20160905_01_T1	LC08_L1TP_059019_20180930_20181010_01_T1	0	0	-0.071464149	0.013078374	-0.234565082	0.022336768	0.003214368	0.000704856	0.010805617	0.001742542	-0.003329944	0.000402272	-0.000764075	9.94E-05	-0.001861489	0.002712714	-0.009278414	0.011330119	0.003045855	0.003546892	0.001379052	0.001095085	0.004907344	0.00446534	0.010657466	0.011382918	POINT (-2389501.882941571 2480810.197329189)
RGI60-01.26732	Grand Pacific and Ferris Glaciers	-137.0639688	59.06902142	2.356523873	Alaska	E Alaska	9		0	0	0	52.38526612	1.856552477	32.05838319	0.947068273	137.5088899	87.15939267	131.9913346	84.60734915	LE07_L1TP_059019_19990801_20161003_01_T1	LT05_L1TP_060019_20090928_20160905_01_T1	LC08_L1TP_059019_20180930_20181010_01_T1	0	1	0.039126219	0.011523992	0.012920416	0.012454551	-0.00092381	0.00030063	-0.000318901	0.000310355	-0.012683191	0.001755181	-0.017141096	0.002295303	0.002256381	0.002065571	0.000858513	0.001262737	0.005083037	0.011425634	0.000904044	0.000452022	0.002826655	0.011610844	4.55E-05	0.001341205	POINT (-2344285.647874983 2519572.49012921)
RGI60-01.13638	Tyndall Glacier	-141.1640215	60.17803692	0.797132904	Alaska	E Alaska	9		0	0	0	36.99527768	7.841644325	90.12665294	4.78980041	114.797395	65.27643455	113.8203741	54.1342763	LE07_L1TP_063018_20000831_20161001_01_T1	LT05_L1TP_062018_20100913_20160901_01_T1	LC08_L1TP_062018_20190821_20190903_01_T1	1	0	0.007770973	0.006449367	0.020262156	0.009461874	-0.000443489	0.00037738	-0.001176361	0.000593643	-0.005290455	0.000994062	-0.007049969	0.001348768	0.000197226	0.000715966	0.00071127	0.00107129	0.002683646	0.002683646	0.00134904	0.004145439	0.002486419	0.00277751	0.00063777	0.004281626	POINT (-2077222.498587542 2580224.20126846)
RGI60-01.14391	Turner Glacier	-139.6129983	60.02412137	1.865046391	Alaska	E Alaska	9		0	0	0	159.3502861	7.893563397	74.55087728	2.077463028	114.5353574	53.73346528	103.5291583	50.25462595	LE07_L1TP_061018_19990714_20161003_01_T1	LT05_L1TP_061018_20090717_20160904_01_T1	LC08_L1TP_062018_20190821_20190903_01_T1	1	1	0.144544811	0.026492073	-0.089025955	0.031612274	-0.009290773	0.002238941	0.006623805	0.002571907	-0.07366838	0.011526849	-0.092661191	0.01455517	-0.000350808	0.006169355	-0.001780717	0.00598329	0.023341625	0.023341625	0.009961039	0.009961039	0.023692433	0.024143165	0.011741756	0.011619899	POINT (-2157879.299295187 2536665.321370472)
RGI60-01.14443	Hubbard Glacier	-139.4706026	60.02519106	9.556140729	Alaska	E Alaska	9	1	413	0	0	1131.994827	5.936301932	1008.802158	3.904448355	333.4446252	36.60019599	334.847781	35.39508153	LE07_L1TP_061018_19990714_20161003_01_T1	LT05_L1TP_061018_20090717_20160904_01_T1	LC08_L1TP_062018_20190821_20190903_01_T1	0	0	0.450315399	0.067389514	-0.143601561	0.069234635	-0.021288635	0.005331274	0.007629142	0.003967695	-0.178891943	0.03592089	-0.231493209	0.04514077	0.072366534	0.019834882	-0.018336577	0.019893678	4.204522343	0.05107627	3.553169988	0.048025507	4.132155809	0.054792407	3.571506565	0.051982764	POINT (-2164096.203693905 2531200.147875508)
RGI60-01.14683	Yahtse Glacier	-141.3703406	60.16128196	2.137510746	Alaska	E Alaska	9	1	16	0	0	2294.152751	15.67285835	2939.018482	12.15059646	209.413412	29.94184806	244.1480582	24.84481137	LE07_L1TP_063018_20000831_20161001_01_T1	LT05_L1TP_062018_20100913_20160901_01_T1	LC08_L1TP_062018_20190821_20190903_01_T1	0	0	0.176960373	0.021301768	0.17100897	0.025066207	-0.007878382	0.002113393	-0.007611183	0.002131113	-0.016300892	0.003907757	-0.035942083	0.008574539	0.012132871	0.00551943	0.014934631	0.005718078	1.349959343	0.01202252	1.796759117	0.009585598	1.337826473	0.013228949	1.781824486	0.011161546	POINT (-2069131.815315155 2589206.575643876)
RGI60-01.14876	Grotto Glacier	-141.4967768	60.06199778	1.116287669	Alaska	E Alaska	9		0	0	0	18.48852703	2.531121633	75.09731417	1.468616531	117.9261044	58.41561287	115.0495233	54.45038861	LE07_L1TP_063018_20000831_20161001_01_T1	LT05_L1TP_062018_20100913_20160901_01_T1	LC08_L1TP_062018_20190821_20190903_01_T1	1	1	0.004664095	0.005765375	0.038064026	0.008511604	-0.000241289	0.000299343	-0.002096786	0.000510832	-0.007109128	0.000748926	-0.009078584	0.000877906	5.57E-05	0.000496048	0.000268008	0.001368441	0.00172758	0.00172758	0.002485558	0.001242779	0.001671859	0.001797386	0.002217551	0.001848549	POINT (-2070588.913597825 2602786.466876723)
RGI60-01.14876_2	Grotto Glacier	-141.5209418	60.0695691	0.633916535	Alaska	E Alaska	9		0	0	0	8.281448152	1.600464764	7.431930715	1.029110098	98.00243443	52.67092689	89.84435103	43.80003716	LE07_L1TP_063018_20000831_20161001_01_T1	nan	nan	1	0	-0.001012703	0.001477903	0	0	5.22E-05	7.64E-05	0	0	-0.001621345	0.000170804	0	0	-1.37E-06	0.000112548	0	0	0.000400243	0.000400243	0	0.000217062	0.000401618	0.000415767	0	0	POINT (-2068943.937269452 2602971.28135901)
RGI60-01.14878	Guyot Glacier	-141.600509	60.17315879	3.20475159	Alaska	E Alaska	9		0	0	0	1256.838673	10.86982866	1113.682487	11.59683537	143.8420386	66.64627429	117.036962	54.92824259	LE07_L1TP_063018_20000831_20161001_01_T1	LT05_L1TP_062018_20100913_20160901_01_T1	LC08_L1TP_062018_20190821_20190903_01_T1	0	0	-0.305935337	0.024967951	-0.019909487	0.015737627	0.013457005	0.002523003	0.000880521	0.000714281	-0.02113235	0.003566963	-0.022110829	0.004030339	-0.004920325	0.006087626	-0.000986668	0.001311258	0.539818321	0.013961873	0.377682296	0.006397281	0.544738646	0.015231319	0.378668964	0.006530284	POINT (-2057857.561598589 2596417.451125338)
RGI60-01.23642	Tsaa Glacier	-141.5328834	60.1219975	0.960652651	Alaska	E Alaska	9		0	0	0	45.09412656	1.321230916	61.1441683	0.800132573	116.4264914	58.63800785	110.2760237	53.51560469	LE07_L1TP_063018_20000831_20161001_01_T1	LT05_L1TP_062018_20100913_20160901_01_T1	LC08_L1TP_062018_20190821_20190903_01_T1	0	0	0.001506724	0.004286033	0.001298629	0.003380859	-6.43E-05	0.00018324	-5.32E-05	0.000138719	-0.002429966	0.000350897	-0.002759267	0.000403852	3.04E-05	0.000329255	2.41E-05	0.000247502	0.002168535	0.002327617	0.003158336	0.00284285	0.002138141	0.002350789	0.003134203	0.002853604	POINT (-2064614.827992757 2598636.471857462)
RGI60-01.23642_2	Tsaa Glacier	-141.5608605	60.1082004	1.023065421	Alaska	E Alaska	9		0	0	0	42.02538851	4.014886834	42.33516635	2.119507946	100.5445736	76.69594275	94.21381177	45.77410174	LE07_L1TP_063018_20000831_20161001_01_T1	LT05_L1TP_062018_20100913_20160901_01_T1	LC08_L1TP_062018_20190821_20190903_01_T1	1	0	0.000646834	0.007220997	-0.055681376	0.012930061	-2.76E-05	0.000308347	0.002281038	0.000626126	-0.006279297	0.000906755	-0.00250845	0.000367142	5.66E-05	0.000520163	-0.00242356	0.002493617	0.000359603	0.000179801	0.001387192	0.002058452	0.000303031	0.000550362	0.003810751	0.003233474	POINT (-2064341.461938509 2600898.887715923)
RGI60-01.09426	Blackstone Glacier	-148.715193	60.65460938	1.180708439	Alaska	W Alaska	9		0	0	0	23.93209522	2.043787763	35.3610976	1.50388274	105.7753354	67.13942876	99.05874447	49.28025967	LE07_L1TP_067017_20020801_20160928_01_T1	LT05_L1TP_067018_20100916_20160831_01_T1	LC08_L1TP_068018_20190730_20190819_01_T1	0	0	-0.000385846	0.008644804	-0.002273996	0.005740802	1.02E-05	0.000227859	7.81E-05	0.000197611	-0.002453802	0.00044473	-0.002778744	0.000516427	-1.52E-05	0.00047166	-0.000135959	0.000400914	0.000371607	0.001896697	0.001241716	0.002115263	0.000386787	0.001954462	0.001377674	0.002152921	POINT (-1691445.223071143 2783601.186796733)
RGI60-01.09519	Beloit Glacier	-148.6876473	60.6443569	0.421067264	Alaska	W Alaska	9		0	0	0	4.373004563	3.207280846	8.793962718	1.355009759	109.9175358	63.63564242	102.67941	50.06380524	LE07_L1TP_067017_20020801_20160928_01_T1	LT05_L1TP_067018_20100916_20160831_01_T1	LC08_L1TP_068018_20190730_20190819_01_T1	1	1	0.003184112	0.006079924	-0.0030659	0.00469257	-9.39E-05	0.000179873	0.000117054	0.000180188	-0.001238822	0.00019728	-0.001465672	0.000240719	0.000174398	0.000512992	-0.000155779	0.000457674	0.000186615	0.000186615	0.000290537	0.000290537	1.22E-05	0.000545881	0.000446316	0.000542104	POINT (-1693400.382492421 2783802.133577358)
RGI60-01.09639	Chenega Glacier	-148.4203297	60.27492924	3.078740597	Alaska	W Alaska	9		0	0	0	641.4998221	6.32824079	612.6246914	7.016624191	133.2664621	66.06457372	121.3915558	61.40984272	LE07_L1TP_067017_20020801_20160928_01_T1	LT05_L1TP_067018_20100916_20160831_01_T1	LC08_L1TP_068018_20190730_20190819_01_T1	0	0	-0.059871274	0.028142917	-0.034534186	0.023984425	0.001355495	0.000661318	0.001004579	0.000710774	-0.010544683	0.001377787	-0.010414649	0.001407227	-0.002224346	0.002406319	-0.001903229	0.002416339	0.242344513	0.011656597	0.207851866	0.005238797	0.244568859	0.011902379	0.209755095	0.005769202	POINT (-1728794.998435259 2812351.600276424)
RGI60-01.09757	Tiger Glacier	-148.4591949	60.17862256	1.306823425	Alaska	W Alaska	9		0	0	0	105.9276589	5.317067571	70.46067768	3.316232799	110.4142339	65.87528073	103.6802759	51.98698828	LE07_L1TP_067017_20020801_20160928_01_T1	LT05_L1TP_067018_20100916_20160831_01_T1	LC08_L1TP_068018_20190730_20190819_01_T1	0	0	-0.005300794	0.012133262	-0.001305546	0.010002856	0.000135761	0.000311521	4.45E-05	0.000341208	-0.002963749	0.000478284	-0.003528592	0.000606834	-0.00016008	0.000700827	-6.59E-05	0.000728714	0.011861328	0.007887116	0.005651802	0.004543756	0.012021407	0.007918191	0.005717653	0.00460182	POINT (-1732732.5442412 2823047.6231561)
RGI60-01.09798	Bainbridge Glacier	-148.4001873	60.11543708	1.36000318	Alaska	W Alaska	9		0	0	0	51.2429997	1.173844533	32.39708658	1.423474414	125.014677	58.04996957	111.6397688	51.05405744	LE07_L1TP_067018_20020801_20160928_01_T1	LT05_L1TP_067018_20100916_20160831_01_T1	LC08_L1TP_068018_20190730_20190819_01_T1	0	0	-0.052947378	0.023438955	-0.087391063	0.020272508	0.001485854	0.000702548	0.00303373	0.00087077	-0.004611988	0.000766114	-0.000199927	3.38E-05	-0.001674136	0.002246494	-0.004213391	0.004176095	0.003664886	0.00378865	0.004587761	0.002149905	0.005339022	0.004404612	0.008801152	0.004697006	POINT (-1739482.069865797 2827508.456863352)
RGI60-01.17807	Aialik Glacier	-149.7579172	59.95509264	2.134584787	Alaska	W Alaska	9		0	0	0	880.8698315	5.222845015	827.0767147	4.501947282	132.3160111	73.4663573	126.136225	69.91079066	LE07_L1TP_069018_20020730_20160928_01_T1	LT05_L1TP_067018_20100916_20160831_01_T1	LC08_L1TP_068018_20190730_20190819_01_T1	0	0	-0.002018307	0.017645404	-0.026437306	0.015968728	7.28E-05	0.000636141	0.001197558	0.000734048	-0.0220859	0.002355254	-0.023062303	0.002404405	3.70E-05	0.001048606	-0.000603181	0.001615009	0.206819878	0.008413786	0.181995005	0.004050338	0.20678283	0.008478878	0.182598186	0.004360446	POINT (-1681375.688843023 2884018.195708747)
RGI60-01.17840	Holgate Glacier	-149.8808133	59.85593469	1.107395552	Alaska	W Alaska	9		0	0	0	247.1408939	6.899211579	290.7955724	6.255666647	110.4421026	64.50608247	105.1828833	52.14057599	LE07_L1TP_069018_20020730_20160928_01_T1	LT05_L1TP_067018_20100916_20160831_01_T1	LC08_L1TP_068018_20190730_20190819_01_T1	0	0	0.002542547	0.006736298	0.015232136	0.006193945	-6.97E-05	0.000184839	-0.00054123	0.000233033	-0.00456588	0.000643626	-0.0055965	0.000792063	0.000154569	0.000517576	0.000882086	0.000678529	0.024432424	0.00704604	0.026558546	0.00267052	0.024277855	0.007065024	0.025676459	0.002755373	POINT (-1680967.711442599 2897584.679852085)
RGI60-01.17876	McCarty Glacier	-150.2193027	59.75542416	1.292088689	Alaska	W Alaska	9		0	0	0	182.4393511	2.415057884	136.9800532	1.614205103	136.5775175	75.98283618	125.3074607	69.9126719	LE07_L1TP_069018_20020730_20160928_01_T1	LT05_L1TP_069018_20100829_20160831_01_T1	LC08_L1TP_068018_20190730_20190819_01_T1	0	0	-0.075359005	0.014032772	-0.028410534	0.012014924	0.001862844	0.000547753	0.000892583	0.000426468	-0.008701457	0.001980137	-0.008260238	0.001836597	-0.002619526	0.0028534	-0.001483415	0.001610481	0.020230504	0.009313263	0.011720039	0.003455264	0.022850031	0.009740573	0.013203454	0.003812152	POINT (-1669623.908701729 2917606.462864512)
RGI60-01.24715	Northland Glacier	-148.7111421	60.67044236	0.677462768	Alaska	W Alaska	9		0	0	0	18.35754595	1.175743025	12.55527182	0.863274547	98.2239976	49.93924571	89.97912133	39.68705693	LE07_L1TP_067017_20020801_20160928_01_T1	LT05_L1TP_067018_20100916_20160831_01_T1	LC08_L1TP_068018_20190730_20190819_01_T1	0	0	-0.0003962	0.001811776	-0.001342947	0.002187661	8.55E-06	3.91E-05	3.85E-05	6.30E-05	-0.000637451	9.63E-05	-0.000704111	0.000114568	-1.25E-05	0.000104288	-8.08E-05	0.000205873	0.000595434	0.000652603	4.51E-05	0.000371148	0.000607896	0.000660884	0.000125917	0.000424422	POINT (-1690689.732927114 2781914.661282465)
RGI60-01.09783	Harriman Glacier	-148.4514727	60.9714668	2.01665695	Alaska	W Alaska	9		0	0	0	75.18682908	1.10464378	59.16830369	0.736424969	135.0098077	79.52393597	128.9252479	78.23232549	LE07_L1TP_067017_20020801_20160928_01_T1	LT05_L1TP_067017_20100916_20160831_01_T1	LC08_L1TP_067017_20190808_20190820_01_T1	0	0	0.002233641	0.015081441	-0.003025652	0.014545339	-5.34E-05	0.000360662	9.64E-05	0.000463309	-0.009893196	0.000981254	-0.011988834	0.001309119	0.000261908	0.000911085	-0.000135554	0.00106346	0.009617326	0.011423862	0.00257514	0.008836736	0.009355418	0.011460135	0.002710694	0.008900497	POINT (-1685052.625121388 2744535.532672571)
RGI60-01.09810	Surprise Glacier	-148.4432281	61.05481508	1.845918338	Alaska	W Alaska	9		0	0	0	127.4063152	4.330650297	167.4538593	3.029636957	154.5031361	94.80623745	143.8223726	91.66250651	LE07_L1TP_067017_20020801_20160928_01_T1	LT05_L1TP_067017_20100916_20160831_01_T1	LC08_L1TP_067017_20190808_20190820_01_T1	0	0	-0.001946677	0.020108258	-0.083961519	0.013120531	7.01E-05	0.000723676	0.003811693	0.000836373	-0.026594005	0.004297179	-0.023060481	0.00355211	-1.99E-06	0.001221951	-0.003076862	0.003885154	0.01045112	0.015175211	0.022574405	0.005105578	0.010453114	0.015224329	0.025651267	0.006415711	POINT (-1680403.703503208 2736080.523535863)
RGI60-01.10188	Cascade Glacier	-148.1770786	61.12114882	0.520404726	Alaska	W Alaska	9		0	0	0	19.27374206	5.078943198	6.288017292	1.845546739	98.47177499	80.82110499	93.27682903	45.69138537	LE07_L1TP_067017_20020801_20160928_01_T1	LT05_L1TP_067017_20100916_20160831_01_T1	LC08_L1TP_067017_20190808_20190820_01_T1	1	1	-0.01294683	0.009155364	-0.003379871	0.007192163	0.000336258	0.0002458	0.000105671	0.000225702	-0.002134512	0.000395191	-0.002137651	0.000393655	-0.000442099	0.000621061	-0.00020238	0.000592291	0.000834044	0.000834044	0.000233712	0.000233712	0.001276143	0.001039878	0.000436093	0.000636734	POINT (-1689051.931009455 2721730.061924134)
RGI60-01.10299	Coxe Glacier	-148.121354	61.12229582	0.697699207	Alaska	W Alaska	9		0	0	0	16.0288389	3.008429004	26.65359522	1.635385766	106.5529337	64.07104236	101.0458922	49.46616529	LE07_L1TP_067017_20020801_20160928_01_T1	LT05_L1TP_067017_20100916_20160831_01_T1	LC08_L1TP_067017_20190808_20190820_01_T1	1	1	-0.005315999	0.006342854	0.00021193	0.005797248	0.000116738	0.000143594	-5.64E-06	0.000154325	-0.002417773	0.000722868	-0.002677917	0.000829802	-0.000203716	0.00036749	-2.01E-05	0.000314116	0.000878323	0.000878323	0.000345859	0.00017293	0.001082039	0.000952103	0.000365995	0.000358572	POINT (-1691628.213385402 2719973.468615516)
RGI60-01.10325	Barry Glacier	-148.1260434	61.15108485	1.582104056	Alaska	W Alaska	9		0	0	0	469.3572549	4.348801592	524.3312379	5.757839778	159.1583457	74.35707301	131.5275155	68.6729308	LE07_L1TP_067017_20020801_20160928_01_T1	LT05_L1TP_067017_20100916_20160831_01_T1	LC08_L1TP_067017_20190808_20190820_01_T1	0	0	-0.218388756	0.024446953	-0.135225085	0.01839656	0.00928457	0.001868076	0.006928702	0.001496781	-0.03139704	0.005249151	-0.020836705	0.003496556	-0.003607075	0.009545069	-0.00436931	0.006018597	0.077803836	0.010852955	0.082317116	0.004132137	0.081410911	0.014453199	0.086686426	0.007300553	POINT (-1689648.685585717 2717286.464438867)
RGI60-01.10355	Wellesley Glacier	-147.872036	61.18860178	0.537804552	Alaska	W Alaska	9		0	0	0	15.04181685	3.36496165	14.44420246	1.263251624	94.6047143	78.38043517	88.959883	41.54518783	LE07_L1TP_067017_20020801_20160928_01_T1	LT05_L1TP_067017_20100916_20160831_01_T1	nan	1	1	0.001240113	0.003648576	-0.001953255	0.002830585	-3.87E-05	0.000114145	8.40E-05	0.00012254	-0.001478214	0.000235641	-0.001591478	0.00026056	6.97E-05	0.000254545	-9.01E-05	0.000281917	0.000608454	0.000608454	0.000485314	0.000485314	0.000538789	0.000659552	0.000575444	0.000561255	POINT (-1699372.983460845 2706097.806267156)
RGI60-01.10402	Bryn Mawr Glacier	-147.8116431	61.23274005	0.890328773	Alaska	W Alaska	9		0	0	0	10.53234524	2.991362952	14.72680195	1.619775928	99.02205164	80.19469425	95.14789325	47.91408425	LE07_L1TP_067017_20020801_20160928_01_T1	LT05_L1TP_067017_20100916_20160831_01_T1	LC08_L1TP_067017_20190808_20190820_01_T1	1	1	0.011718635	0.008606488	0.013954427	0.008861748	-0.000325555	0.000244392	-0.000476118	0.000312667	-0.002667296	0.000414562	-0.003728475	0.000623545	0.00066482	0.000734423	0.000240859	0.000655676	0.00078067	0.00078067	0.000936869	0.000936869	0.00011585	0.001071832	0.00069601	0.001143519	POINT (-1699507.938058694 2699989.425673488)
RGI60-01.10431	Smith Glacier	-147.7764733	61.25304691	0.369236143	Alaska	W Alaska	9		0	0	0	6.393493158	2.190820823	7.164117566	1.385214184	105.0214525	60.33205826	99.8090862	47.18577622	LE07_L1TP_067017_20020801_20160928_01_T1	LT05_L1TP_067017_20100916_20160831_01_T1	LC08_L1TP_067017_20190808_20190820_01_T1	1	1	0.001360291	0.007278598	-0.047859411	0.010655039	-5.14E-05	0.000275324	0.002200456	0.000601816	-0.004732625	0.000751	-0.001093707	0.000173742	6.99E-05	0.000543984	-0.001935556	0.001875171	0.000186491	0.000186491	0.000192501	0.000192501	0.000116586	0.000575063	0.002128057	0.001885026	POINT (-1699914.120168976 2696961.242730931)
RGI60-01.10575	Harvard Glacier	-147.6962126	61.28403314	2.917581616	Alaska	W Alaska	9	1	118	0	0	606.9081047	4.523194786	561.002723	3.948117061	322.2446238	35.91514338	331.9447392	35.30529457	LE07_L1TP_067017_20020801_20160928_01_T1	LT05_L1TP_067017_20100916_20160831_01_T1	LC08_L1TP_067017_20190808_20190820_01_T1	0	0	0.06706262	0.021630223	0.039803796	0.019570457	-0.002664335	0.000945133	-0.001926396	0.000990213	-0.051157129	0.007554379	-0.062889858	0.009428882	0.006871969	0.003814516	0.005208441	0.003777885	0.58166955	0.011975155	0.530372368	0.010784739	0.574797581	0.012568009	0.525163927	0.011427292	POINT (-1701777.727611651 2691552.243373584)
RGI60-01.10607	Meares Glacier	-147.509934	61.15145723	1.755408897	Alaska	W Alaska	9		0	0	0	452.7192636	5.423009607	357.7526888	3.651936828	145.3567341	100.7784082	142.6606803	99.83874558	LE07_L1TP_067017_20020801_20160928_01_T1	LT05_L1TP_067017_20100916_20160831_01_T1	LC08_L1TP_067017_20190808_20190820_01_T1	0	0	-0.007133798	0.011768991	0.02152036	0.011192868	0.000367855	0.000607337	-0.001376988	0.000721934	-0.016629592	0.001077618	-0.018855111	0.001245648	-1.39E-05	0.000900952	0.000571592	0.001446584	0.092730467	0.008612763	0.065577283	0.002827028	0.092744403	0.008659758	0.065005691	0.00317564	POINT (-1718746.679836252 2698924.39106603)
RGI60-01.10612	Yale Glacier	-147.601245	61.23738153	1.158427692	Alaska	W Alaska	9	1	8	0	0	925.8687548	15.87573914	957.0661926	14.08017491	162.7820498	26.47281476	144.549497	17.19368317	LE07_L1TP_067017_20020801_20160928_01_T1	LT05_L1TP_067017_20100916_20160831_01_T1	LC08_L1TP_067017_20190808_20190820_01_T1	0	0	-0.004133805	0.009926982	-0.028425467	0.008343122	0.000201368	0.000485507	0.001661236	0.00060764	-0.013460792	0.002897986	-0.011446679	0.002498546	-0.000162003	0.001014728	-0.00061797	0.001259293	0.17521721	0.005155614	0.161734977	0.003381306	0.175379213	0.005254525	0.162352947	0.003608192	POINT (-1709123.898941135 2693277.684156917)
RGI60-01.10689	Columbia Glacier	-147.1070673	61.16024075	14.71207469	Alaska	W Alaska	9	1	47	0	0	565.0542695	3.823630383	533.0558228	2.43862186	380.2845633	40.69544454	251.1284265	24.9482655	LE07_L1TP_067017_20020801_20160928_01_T1	LT05_L1TP_067017_20100916_20160831_01_T1	LC08_L1TP_067017_20190808_20190820_01_T1	0	0	-2.276386313	0.077661965	-3.454991844	0.171474795	0.07399191	0.018669425	0.122903052	0.031325391	-0.408645727	0.102161432	-0.166399179	0.041599795	-0.175077272	0.064836719	-0.855888626	0.108482736	3.449418003	0.114458036	2.296261686	0.044351213	3.624495276	0.13154635	3.152150313	0.117198695	POINT (-1737129.88645393 2685920.361830445)
RGI60-01.10836	Shoup Glacier	-146.6609742	61.16741024	1.587313408	Alaska	W Alaska	9		0	0	0	25.48934225	1.324563893	21.96650355	0.828459474	129.8642495	64.64065808	119.920507	61.92180703	LE07_L1TP_067017_20020801_20160928_01_T1	LT05_L1TP_067017_20100916_20160831_01_T1	LC08_L1TP_067017_20190808_20190820_01_T1	1	1	0.003654509	0.003400247	-0.005074631	0.003502797	-0.000120026	0.000113261	0.000204272	0.000144739	-0.014599702	0.002297044	-0.016236575	0.00259794	0.000187177	0.000289939	-0.000237834	0.000373988	0.003531744	0.003531744	0.00283671	0.00283671	0.003344567	0.003543625	0.003074544	0.002861257	POINT (-1757533.72250186 2671622.016539534)
RGI60-03.00108	Lake Tuborg	-76.14267882	80.89114666	1.419936305	QEI	Agassiz, ACN	1	1	13	57	0	190.8317483	0.287966725	172.9028412	0.09796694	227.600049	47.59421678	217.7376763	46.55876948	LE07_L1TP_052001_19990731_20170218_01_T1	LE07_L1TP_052001_20100830_20161212_01_T1	LC08_L1TP_052001_20190815_20190821_01_T1	0	0	-0.407870135	0.044985166	-0.435553357	0.043787741	0.00468359	0.001124042	0.004874912	0.001143916	-0.045504085	0.009699254	-0.045122439	0.009567163	-0.032292023	0.005297215	-0.030474352	0.005192734	0.015781218	0.014544064	0.008162541	0.010205423	0.048073241	0.015478704	0.038636893	0.011450552	POINT (-962841.2626209017 -237518.1314915423)
RGI60-03.00113		-76.34145964	80.81655952	2.405740573	QEI	Agassiz, ACN	0	1	22	85	0	34.25150893	13.83292439	8.093885923	0.116142623	176.3547618	39.84470357	174.0188227	38.38337982	LE07_L1TP_052001_19990731_20170218_01_T1	LE07_L1TP_052001_20100830_20161212_01_T1	LC08_L1TP_052001_20190815_20190821_01_T1	1	1	-0.19178757	0.027712028	-0.13077576	0.020668241	0.002265826	0.000582606	0.001502247	0.000373855	-0.02003312	0.004260809	-0.021095724	0.004055411	-0.008567218	0.002329333	-0.009486423	0.002102643	0.010216585	0.010216585	0.00207881	0.00207881	0.018783802	0.010478759	0.011565234	0.002956782	POINT (-971582.7532709893 -236101.6530535898)
RGI60-03.00123	DIberville	-77.91706382	80.5583316	3.406353909	QEI	Agassiz, ACN	2	1	10	96	0	32.12294853	0.709820622	21.80332276	0.132605763	119.7764994	38.08572457	103.1482428	35.1321068	LE07_L1TP_052001_19990731_20170218_01_T1	LE07_L1TP_052001_20100830_20161212_01_T1	LC08_L1TP_052001_20190815_20190821_01_T1	0	0	-0.425039023	0.043033974	-0.131555372	0.034196705	0.005305869	0.001046022	0.001527096	0.000491849	-0.009413481	0.001592378	-0.007777406	0.001479075	-0.025074709	0.004771663	-0.007733327	0.002704888	0.004425333	0.004459898	0.000583328	0.003105082	0.029500042	0.006531421	0.008316655	0.004118003	POINT (-1005317.452739121 -215208.2435173863)
RGI60-03.00175		-80.23760091	79.70629918	1.3231325	QEI	Agassiz, ACN	0		0	0	0	68.6452373	0.988522653	59.27256514	0.135732749	133.7811832	78.97251133	127.5204462	77.80244323	LE07_L1TP_051002_20020801_20170128_01_T1	LE07_L1TP_048002_20100818_20161213_01_T1	LC08_L1TP_052002_20190815_20190821_01_T1	0	1	-0.105241642	0.027762383	-0.050878493	0.018437147	0.001054892	0.000309086	0.000674907	0.000258603	-0.009395904	0.001198177	-0.009780525	0.00121773	-0.004931127	0.005980834	-0.003238049	0.003881733	0.002183262	0.007152479	0.002721585	0.001360793	0.007114389	0.009323537	0.005959635	0.004113345	POINT (-1105094.614627405 -190136.2025419892)
RGI60-03.00183		-79.64586751	79.68348726	4.827531986	QEI	Agassiz, ACN	0	1	9	108	0	83.12478288	1.077359216	142.0508899	0.226195021	113.1803944	33.68538893	103.9799914	30.31400728	LE07_L1TP_051002_20020801_20170128_01_T1	LE07_L1TP_048002_20100818_20161213_01_T1	LC08_L1TP_052002_20190815_20190821_01_T1	0	0	-0.289106915	0.072130543	-0.344473462	0.054689294	0.002216135	0.000789147	0.003535896	0.001026766	-0.023863588	0.006063125	-0.021527987	0.005234323	-0.01573887	0.005084882	-0.022338874	0.004792559	0.020468411	0.013361731	0.048173731	0.011975382	0.036207281	0.014296569	0.070512605	0.012898775	POINT (-1105529.282546989 -201987.8952973378)
RGI60-03.00191	Parrish	-77.19210661	79.56513246	2.078575533	QEI	Agassiz, ACN	1	1	88	79	0	26.831424	20.83529968	27.58801123	4.386043271	190.0779632	21.08442252	229.7873432	20.60700334	LE07_L1TP_043003_20010721_20170204_01_T1	LE07_L1TP_045003_20100813_20161213_01_T1	LC08_L1TP_043003_20190816_20190902_01_T1	0	1	0.451836004	0.027996194	-0.096765974	0.019677318	-0.00421288	0.00060597	0.001107354	0.000265309	-0.004694944	0.00060944	-0.013975263	0.00177059	0.042164516	0.003769849	-0.006607193	0.001798029	0.048225649	0.048225649	0.001472929	0.000736465	0.006061133	0.006061133	0.008080122	0.00194301	POINT (-1108506.681226856 -252007.140798226)
RGI60-03.00237		-74.93502656	79.81656441	3.55096157	QEI	Agassiz, ACN	0	1	16	106	0	23.15472498	19.64052923	3.338954944	0.331032792	121.5276045	33.38994608	110.8423545	30.66260823	LE07_L1TP_043003_20010721_20170204_01_T1	LE07_L1TP_045002_20100813_20161213_01_T1	LC08_L1TP_043003_20190816_20190902_01_T1	1	1	-0.418594948	0.076123416	-0.611225698	0.060124435	0.003723313	0.000992779	0.006488492	0.001384042	-0.029796006	0.005810227	-0.022801757	0.004315733	-0.029845943	0.007093103	-0.053818422	0.007875174	0.008470905	0.008470905	0.000994017	0.000994017	0.038316848	0.011048454	0.054812439	0.007937659	POINT (-1071135.96396796 -288312.2907300984)
RGI60-03.00251	Dobbin Bay	-74.3547551	79.89668266	2.118319135	QEI	Agassiz, ACN	1	1	13	88	0	26.33245793	18.16920297	3.192865345	0.252724491	144.8131362	48.14741839	161.1420415	46.9882911	LE07_L1TP_043003_20010721_20170204_01_T1	LE07_L1TP_045002_20100813_20161213_01_T1	LC08_L1TP_043003_20190816_20190902_01_T1	0	1	0.284834846	0.02286767	-0.160096761	0.019003412	-0.0020078	0.000504317	0.001506685	0.000373325	-0.002589693	0.000616355	-0.00586336	0.001275264	0.026569247	0.003355689	-0.013334285	0.002262727	0.031775057	0.031775057	0.000650899	0.000650899	0.005205809	0.005205809	0.013985184	0.002354485	POINT (-1059715.266196209 -296780.0810306556)
RGI60-03.00283	John Richardson Bay South	-72.38739964	80.0724	2.799469422	QEI	Agassiz, ACN	1	1	11	81	0	31.79267533	0.562409044	32.30818478	0.141445189	139.576878	38.96239786	143.1752695	36.59609943	LE07_L1TP_046002_19990721_20170218_01_T1	LE07_L1TP_045002_20100813_20161213_01_T1	LC08_L1TP_052001_20190815_20190821_01_T1	0	0	0.034984973	0.022024222	0.02639501	0.025920682	-0.000315675	0.000206849	-0.000242053	0.000241169	-0.007812929	0.001420403	-0.010543214	0.001774444	0.002321195	0.002083311	0.000524356	0.000935883	0.003699754	0.003236853	0.001460238	0.003292667	0.001378559	0.003849338	0.000935883	0.003423088	POINT (-1030570.869379879 -327165.8011735609)
RGI60-03.00300		-72.44020909	80.23028058	2.935540398	QEI	Agassiz, ACN	0	1	12	96	0	11.35230871	0.325819693	8.176418624	0.112375488	121.7914093	41.24056407	110.4255733	39.22717211	LE07_L1TP_046002_19990721_20170218_01_T1	LE07_L1TP_045002_20100813_20161213_01_T1	LC08_L1TP_052001_20190815_20190821_01_T1	1	1	-0.041391129	0.01231112	-0.034743696	0.015367734	0.000483751	0.000170527	0.000379506	0.000180679	-0.008096193	0.001531808	-0.00854159	0.001504307	-0.001157322	0.000631279	-0.001786606	0.001021746	0.00261868	0.00261868	0.001793648	0.001793648	0.003776002	0.002693696	0.003580253	0.002064252	POINT (-1014400.682243484 -321003.5026377471)
RGI60-03.00366		-71.07467481	80.57434648	2.229758585	QEI	Agassiz, ACN	0	1	9	0	0	26.00899318	0.371848876	21.34989201	0.141843609	308.2676248	33.77851202	302.4035405	30.44510862	LE07_L1TP_046002_19990721_20170218_01_T1	LE07_L1TP_052001_20100830_20161212_01_T1	LC08_L1TP_052001_20190815_20190821_01_T1	1	1	0.00160447	0.0096032	0.002743065	0.010580887	-1.74E-05	0.000104054	-2.82E-05	0.000109027	-0.023126581	0.003916746	-0.027304089	0.004661801	0.000249709	0.001172334	0.000419699	0.001278151	0.010298778	0.010298778	0.008320326	0.008320326	0.010049068	0.010365288	0.007900627	0.008417927	POINT (-970860.8703543425 -332879.4757450222)
RGI60-03.00419	Benedict	-78.03057917	79.36601001	3.67443395	QEI	Agassiz, ACN	1	1	10	98	0	23.64423188	0.663736332	20.42833653	0.148190305	120.8101191	36.08890701	117.157358	32.43232897	LE07_L1TP_043003_20010721_20170204_01_T1	LE07_L1TP_045003_20100813_20161213_01_T1	LC08_L1TP_043003_20190816_20190902_01_T1	0	1	-0.012549682	0.03158659	-0.008198847	0.032351879	6.06E-05	0.000153016	5.28E-05	0.000208381	-0.005784096	0.00128874	-0.007655626	0.00139598	-0.000459657	0.000978441	-0.00034972	0.001079028	0.003143315	0.002666925	0.001302116	0.000651058	0.003602972	0.002840746	0.001651836	0.00126023	POINT (-1133413.166128532 -240282.2363203889)
RGI60-03.00523		-74.75364781	79.77697303	0.498453405	QEI	Agassiz, ACN	0		0	0	0	7.762615969	0.752181495	7.352520305	0.223009287	91.64807517	39.95015336	87.98977292	34.90679652	LE07_L1TP_046002_19990721_20170218_01_T1	LE07_L1TP_045002_20100813_20161213_01_T1	LC08_L1TP_043003_20190816_20190902_01_T1	1	1	-0.003833716	0.008860838	-0.002241789	0.009098173	3.35E-05	7.77E-05	2.04E-05	8.29E-05	-0.002500985	0.000467693	-0.003164321	0.000531162	-0.000192877	0.00055901	-0.000174326	0.000797965	0.000233147	0.000233147	0.000209711	0.000209711	0.000426024	0.000605681	0.000384037	0.000825062	POINT (-1074399.947233645 -292841.5595497907)
RGI60-03.00552		-74.0081298	79.78789896	0.339221644	QEI	Agassiz, ACN	0		0	0	0	19.05148459	3.787629108	5.714574599	0.371127504	93.04301461	47.09465195	89.21353053	38.64313426	LE07_L1TP_043003_20010721_20170204_01_T1	LE07_L1TP_045002_20100813_20161213_01_T1	LC08_L1TP_043003_20190816_20190902_01_T1	1	1	0.003250858	0.012610339	-0.022681203	0.011429489	-2.58E-05	0.000100125	0.000204392	0.000109052	-0.000751691	0.000127682	-0.000510463	8.95E-05	-0.000156589	0.000178302	-0.001804897	0.001182524	2.17E-05	1.09E-05	0.000130454	0.000130454	0.000178302	0.000178632	0.00193535	0.001189698	POINT (-1069348.7839423 -306466.6285492451)
RGI60-03.00555		-74.29017302	79.79170614	0.945270165	QEI	Agassiz, ACN	0		0	0	0	12.78392362	0.757218897	9.06540648	0.203737437	99.65115278	43.79267988	94.32374032	40.83129485	LE07_L1TP_043003_20010721_20170204_01_T1	LE07_L1TP_045002_20100813_20161213_01_T1	LC08_L1TP_043003_20190816_20190902_01_T1	1	1	-0.007579954	0.012798179	-0.008596054	0.012209512	5.94E-05	0.000100622	7.95E-05	0.000113645	-0.001856536	0.000272332	-0.002048543	0.000317894	-0.00039523	0.000797297	-0.000667939	0.001104764	0.000814757	0.000814757	0.000558816	0.000558816	0.001209987	0.001139961	0.001226755	0.001238055	POINT (-1070443.170939701 -301086.1159740651)
RGI60-03.00560		-74.56227283	79.78874709	0.77445007	QEI	Agassiz, ACN	0		0	0	0	14.73866136	1.171495575	10.15700044	0.264809145	94.75120275	43.48890759	90.80317212	40.13282005	LE07_L1TP_043003_20010721_20170204_01_T1	LE07_L1TP_045002_20100813_20161213_01_T1	LC08_L1TP_043003_20190816_20190902_01_T1	1	1	-0.004084974	0.012495893	-0.004202472	0.010657557	3.15E-05	9.65E-05	3.81E-05	9.67E-05	-0.001081935	0.000186986	-0.001203546	0.000201467	-0.000213218	0.00076277	-0.000334345	0.000826655	0.000142045	7.10E-05	1.07E-05	5.33E-06	0.000355263	0.00076607	0.000344996	0.000826672	POINT (-1072173.24581777 -296085.4029881853)
RGI60-03.00562		-74.65890434	79.78340322	0.290572996	QEI	Agassiz, ACN	0		0	0	0	7.984928157	0.627475177	3.949570928	0.158180823	81.57287723	34.55016225	77.9021664	24.94089586	LE07_L1TP_046002_19990721_20170218_01_T1	LE07_L1TP_045002_20100813_20161213_01_T1	LC08_L1TP_043003_20190816_20190902_01_T1	1	1	-0.000631277	0.001376894	-0.000479164	0.001309442	5.49E-06	1.20E-05	4.19E-06	1.15E-05	-0.000463836	0.000117052	-0.000565971	0.000116997	-3.23E-05	8.51E-05	-1.60E-05	5.72E-05	0.000124431	0.000124431	5.57E-05	5.57E-05	0.000156718	0.000150745	7.17E-05	7.98E-05	POINT (-1073235.308191482 -294431.5122274172)
RGI60-03.00571		-73.8095155	79.7678812	0.53552126	QEI	Agassiz, ACN	0		0	0	0	8.547983143	0.765115856	3.925323127	0.227296926	83.60204344	43.68429713	79.44186581	25.8599086	LE07_L1TP_043003_20010721_20170204_01_T1	LE07_L1TP_045002_20100813_20161213_01_T1	LC08_L1TP_043003_20190816_20190902_01_T1	1	1	-0.001770817	0.005900211	-0.001970975	0.005064463	1.56E-05	5.21E-05	2.01E-05	5.16E-05	-0.000487625	6.94E-05	-0.000528185	7.51E-05	-9.09E-05	0.000359306	-0.000155717	0.000455206	0.000268625	0.000268625	9.72E-05	9.72E-05	0.000359529	0.00044862	0.000252902	0.000465465	POINT (-1070384.758490304 -310782.7581147591)
RGI60-03.00702		-81.99504054	76.57440555	0.223175608	QEI	S Ellesmere, ACN	0		0	0	0	1.927122416	0.739083002	1.530294661	0.256444525	85.65580444	38.43830617	80.15444225	28.16413938	LE07_L1TP_037006_20000724_20170210_01_T1	LE07_L1TP_040005_20100810_20161213_01_T1	LC08_L1TP_040005_20190827_20190903_01_T1	1	1	-0.000315473	0.001790746	-0.000946833	0.00175522	2.92E-06	1.66E-05	8.70E-06	1.61E-05	-0.000181468	1.48E-05	-0.000182958	1.53E-05	-1.59E-05	0.000108812	-7.42E-05	0.00015741	3.47E-05	3.47E-05	1.16E-05	1.16E-05	5.06E-05	0.000114196	8.58E-05	0.000157834	POINT (-1450888.533284497 -204037.1550931759)
RGI60-03.00704		-82.4307521	76.61865565	0.871621801	QEI	S Ellesmere, ACN	0		0	0	0	36.805087	0.573388791	24.29398354	0.289027703	110.9683012	51.95318411	104.6852073	48.61420156	LE07_L1TP_037006_20000724_20170210_01_T1	LE07_L1TP_040005_20100810_20161213_01_T1	LC08_L1TP_040005_20190827_20190903_01_T1	0	0	-0.014949483	0.007475112	-0.005918988	0.008293679	0.00015857	8.19E-05	6.18E-05	8.70E-05	-0.001221955	0.00015934	-0.001213276	0.000161569	-0.000730361	0.000714877	-0.000424974	0.000740787	0.002047785	0.001512639	0.000816708	0.000946776	0.002778146	0.001673059	0.001241682	0.001202144	POINT (-1447569.030209332 -192356.2236023727)
RGI60-03.00704_2		-82.26198816	76.52551084	0.21687544	QEI	S Ellesmere, ACN	0		0	0	0	2.563844681	0.348094183	1.028090204	0.234586449	94.75577796	47.71175222	89.97038613	38.90373491	LE07_L1TP_037006_20000724_20170210_01_T1	LE07_L1TP_040005_20100810_20161213_01_T1	LC08_L1TP_040006_20190726_20190801_01_T1	1	1	-0.005373144	0.003863374	-0.002504372	0.003989833	5.70E-05	4.16E-05	2.59E-05	4.14E-05	-0.000299033	3.90E-05	-0.000276578	3.68E-05	-0.000266459	0.000244335	-0.000194942	0.000359989	3.18E-05	3.18E-05	1.50E-05	1.50E-05	0.000298283	0.000246399	0.000209936	0.000360301	POINT (-1457157.830899613 -197999.9539971544)
RGI60-03.01405		-79.2050683	76.04966782	3.220126789	QEI	S Ellesmere, ACN	0		0	0	0	12.91969804	3.205622743	9.898070893	0.748847606	102.1751606	51.10990012	95.92873815	43.32887915	LE07_L1TP_037006_20000724_20170210_01_T1	LE07_L1TP_039006_20110705_20161207_01_T1	LC08_L1TP_036006_20190815_20190820_01_T1	0	0	-0.039097471	0.019403881	-0.066656459	0.022472012	0.000282119	0.000143334	0.000433571	0.000154695	-0.002070444	0.000225104	-0.001654843	0.000193292	-0.002056613	0.001611093	-0.005282815	0.003108976	0.001808529	0.002153404	0.001348002	0.001412285	0.003865142	0.002689381	0.006630818	0.003414715	POINT (-1496016.919973718 -285243.3413122239)
RGI60-03.01408		-79.53458294	75.94147236	2.139616466	QEI	S Ellesmere, ACN	0		0	0	0	16.80889164	5.868020146	10.67733185	2.423368041	103.9958782	60.84825077	96.71182115	46.76848384	LE07_L1TP_037006_20000724_20170210_01_T1	LE07_L1TP_039006_20110705_20161207_01_T1	LC08_L1TP_036006_20190815_20190820_01_T1	0	0	-0.062343314	0.019087289	-0.089387324	0.021969549	0.000555919	0.000178026	0.000701822	0.000182965	-0.002106813	0.000197808	-0.001102963	9.59E-05	-0.003162048	0.002257356	-0.006860206	0.00399119	0.001860006	0.002646943	0.001091094	0.001213696	0.005022054	0.003478788	0.0079513	0.004171649	POINT (-1509360.195058431 -278801.1590548555)
RGI60-03.01416		-79.40823502	75.97888824	1.98749117	QEI	S Ellesmere, ACN	0		0	0	0	23.91250162	5.477322942	15.14818878	2.207514753	99.33605223	59.15740334	92.85138929	43.41732082	LE07_L1TP_037006_20000724_20170210_01_T1	LE07_L1TP_039006_20110705_20161207_01_T1	LC08_L1TP_036006_20190815_20190820_01_T1	0	0	-0.022006663	0.013132204	-0.030204702	0.017849634	0.000196537	0.000118642	0.00023855	0.000142333	-0.002355926	0.000214804	-0.002336247	0.000192242	-0.00112139	0.001025172	-0.002372588	0.001856088	0.001981949	0.002687424	0.000337515	0.001309532	0.003103339	0.002876321	0.002710103	0.00227155	POINT (-1504687.48922197 -281370.7753449668)
RGI60-03.01422		-79.32587663	75.99613653	1.540232893	QEI	S Ellesmere, ACN	0		0	0	0	11.68383063	4.197851184	5.398159519	0.985340825	95.90776394	48.22394365	89.99966221	41.53886349	LE07_L1TP_037006_20000724_20170210_01_T1	LE07_L1TP_039006_20110705_20161207_01_T1	LC08_L1TP_036006_20190815_20190820_01_T1	1	1	-0.014851891	0.013177718	-0.022980663	0.015773807	0.000113282	0.00010137	0.000155888	0.000108506	-0.003093076	0.000359384	-0.003403458	0.000393237	-0.000777515	0.000886561	-0.001835893	0.001564955	0.001025631	0.001025631	0.000514355	0.000514355	0.001803146	0.001355695	0.002350248	0.001647315	POINT (-1502413.142963588 -283181.2061986492)
RGI60-03.01438		-79.55658574	75.91966339	0.834667542	QEI	S Ellesmere, ACN	0		0	0	0	6.599528899	1.31772774	4.547258115	0.800599361	87.82311727	44.94941339	82.71381595	38.02592304	LE07_L1TP_037006_20000724_20170210_01_T1	LE07_L1TP_039006_20110705_20161207_01_T1	LC08_L1TP_036006_20190815_20190820_01_T1	1	1	-0.005088098	0.005433828	-0.007583754	0.007584063	4.40E-05	4.72E-05	5.93E-05	5.97E-05	-0.000636363	7.58E-05	-0.000659086	8.25E-05	-0.000263366	0.000287397	-0.000613831	0.000692014	2.18E-06	1.09E-06	0.000223743	0.000223743	0.000265541	0.000287399	0.000837574	0.000727286	POINT (-1511831.558014895 -278657.3144884016)
RGI60-03.01439		-79.25368864	76.01659363	0.824653367	QEI	S Ellesmere, ACN	0		0	0	0	8.123609531	2.32162118	2.632954711	0.540625278	85.49480481	45.5940722	82.35071316	34.87312986	LE07_L1TP_037006_20000724_20170210_01_T1	LE07_L1TP_039006_20110705_20161207_01_T1	LC08_L1TP_036006_20190815_20190820_01_T1	1	1	-0.008099689	0.005790024	-0.017873646	0.009622519	5.81E-05	4.24E-05	0.000116786	6.46E-05	-0.00126434	0.000181157	-0.001322799	0.000168368	-0.000428241	0.000398482	-0.00142819	0.001032856	0.000440314	0.000440314	0.00012157	0.00012157	0.000868555	0.000593855	0.00154976	0.001039986	POINT (-1499839.856306784 -284653.4566648853)
RGI60-03.01444		-79.02330102	76.10880251	0.279077382	QEI	S Ellesmere, ACN	0		0	0	0	3.501272327	0.516576085	2.264756488	0.429489447	75.78332	33.33402464	73.18633867	13.23271256	LE07_L1TP_037006_20000724_20170210_01_T1	LE07_L1TP_039006_20110705_20161207_01_T1	LC08_L1TP_036006_20190815_20190820_01_T1	1	1	-0.001267229	0.004090042	-0.004268228	0.005799027	9.44E-06	3.05E-05	2.80E-05	3.83E-05	-0.000350751	4.65E-05	-0.000361254	5.16E-05	-5.84E-05	0.000203383	-0.000356321	0.000480754	5.87E-05	5.87E-05	2.69E-05	2.69E-05	0.000117179	0.000211694	0.000383179	0.000481504	POINT (-1488706.650852684 -288747.0067723223)
RGI60-03.01447		-78.93167783	76.1009637	1.818396002	QEI	S Ellesmere, ACN	0		0	0	0	14.81967354	2.190088561	15.61693252	5.076210286	122.2741777	63.53462955	115.4537084	57.84391381	LE07_L1TP_037006_20000724_20170210_01_T1	LE07_L1TP_039006_20110705_20161207_01_T1	LC08_L1TP_036006_20190815_20190820_01_T1	1	0	-0.073664603	0.024379257	-0.091229523	0.024597169	0.000528977	0.00018996	0.000567716	0.000174307	-0.00351503	0.00048998	-0.002975935	0.000437113	-0.003850695	0.003098115	-0.007002208	0.004561523	0.000487404	0.000243702	0.000299743	0.002130714	0.004338099	0.003107685	0.00730195	0.005034623	POINT (-1489090.78312377 -291293.1075284564)
RGI60-03.01482	Clarence Head North	-77.85487864	76.81815085	2.562575094	QEI	S Ellesmere, ACN	3		0	0	0	48.48452056	20.88926714	14.24317485	2.724662456	132.229941	78.25798068	126.169318	75.74166878	LE07_L1TP_040005_20020719_20170129_01_T1	LE07_L1TP_040005_20100810_20161213_01_T1	LC08_L1TP_040005_20190827_20190903_01_T1	0	1	-0.047308549	0.081342873	-0.23854807	0.041461238	0.000218466	0.000376884	0.001452214	0.000328196	-0.013741276	0.001928999	-0.014189009	0.002049607	-0.002477382	0.005171222	-0.017361953	0.013779332	0.004043875	0.012891589	0.003430804	0.003430804	0.006521257	0.01389009	0.020792757	0.014200014	POINT (-1406142.741865766 -302609.3335687962)
RGI60-03.01483		-78.62593904	76.80989871	3.500472176	QEI	S Ellesmere, ACN	0		0	0	0	9.660591129	1.56997577	4.829142974	0.535915532	152.8689684	93.76971946	145.2257077	92.05056897	LE07_L1TP_040005_20020719_20170129_01_T1	LE07_L1TP_040005_20100810_20161213_01_T1	LC08_L1TP_040005_20190827_20190903_01_T1	1	1	-0.25480219	0.10654306	-0.295899154	0.093583074	0.000859595	0.000394024	0.00139913	0.000505433	-0.018515318	0.003477398	-0.020352864	0.003553042	-0.013723808	0.015030316	-0.020117904	0.021216777	0.003678108	0.003678108	0.002052424	0.002052424	0.017401916	0.015473813	0.022170328	0.021315818	POINT (-1410977.946090373 -283838.3690163257)
RGI60-03.01485		-79.70132961	77.23961155	0.216122556	QEI	S Ellesmere, ACN	0	1	0	15	0	4.267593278	3.728150711	2.370767041	0.340719684	30	53.06815601	30	52.16342824	LE07_L1TP_042004_19990709_20170218_01_T1	LE07_L1TP_040005_20100810_20161213_01_T1	LC08_L1TP_040005_20190827_20190903_01_T1	1	1	-0.003260842	0.003153734	-0.003808249	0.00305787	1.57E-05	1.57E-05	2.06E-05	1.72E-05	-8.21E-05	2.03E-05	-7.30E-05	1.62E-05	-3.71E-05	5.95E-05	-4.11E-05	6.07E-05	3.30E-05	3.30E-05	2.09E-05	2.09E-05	7.01E-05	6.81E-05	6.20E-05	6.42E-05	POINT (-1369549.073198789 -248856.4174508461)
RGI60-03.01487		-79.50379274	77.22719341	0.223823896	QEI	S Ellesmere, ACN	0		0	0	0	5.27852176	2.197184474	2.200023271	0.343676588	87.60764267	33.8126663	83.2634628	29.67317728	LE07_L1TP_040005_20020719_20170129_01_T1	LE07_L1TP_040005_20100810_20161213_01_T1	LC08_L1TP_040005_20190827_20190903_01_T1	1	1	-0.000942234	0.004903584	-0.006440629	0.003695678	3.15E-06	1.64E-05	3.23E-05	1.94E-05	-0.000154869	3.28E-05	-0.000142953	2.58E-05	-4.14E-05	0.000178381	-0.000546776	0.00034112	3.67E-05	3.67E-05	5.00E-05	5.00E-05	7.81E-05	0.000182118	0.000596734	0.000344759	POINT (-1370025.583938646 -253825.4291752786)
RGI60-03.01490		-79.35482301	77.21153866	2.512998088	QEI	S Ellesmere, ACN	0		0	0	0	83.59317891	42.64979379	36.02448226	4.283095756	139.3727408	84.34595051	131.4807837	82.90534629	LE07_L1TP_040005_20020719_20170129_01_T1	LE07_L1TP_040005_20100810_20161213_01_T1	LC08_L1TP_040005_20190827_20190903_01_T1	0	0	-0.007676453	0.031538302	-0.160745055	0.021879707	2.10E-05	8.62E-05	0.000707022	0.000153413	-0.001032379	0.000199084	-0.000459174	7.76E-05	-0.000375517	0.001601751	-0.011406629	0.011613986	0.030060229	0.012293258	0.011967742	0.008107774	0.030435747	0.012397169	0.023374371	0.014164063	POINT (-1371052.78580644 -257704.6395913279)
RGI60-03.01493		-79.92299962	77.20790155	0.417018956	QEI	S Ellesmere, ACN	0		0	0	0	8.211449295	5.107356448	4.207545543	0.224946988	93.51224437	41.69799248	89.62177521	38.57815549	LE07_L1TP_040005_20020719_20170129_01_T1	LE07_L1TP_040005_20100810_20161213_01_T1	LC08_L1TP_040005_20190827_20190903_01_T1	1	1	-0.005231492	0.008194057	-0.010242666	0.006549693	1.81E-05	2.87E-05	5.55E-05	3.77E-05	-0.00028376	6.79E-05	-0.000284935	6.44E-05	-0.000296647	0.000497601	-0.000847996	0.000632614	4.10E-05	2.05E-05	2.17E-05	1.08E-05	0.000337679	0.000498023	0.00086969	0.000632707	POINT (-1373934.649380685 -244166.0537511447)
RGI60-03.01496		-79.95925121	77.19957574	0.331111143	QEI	S Ellesmere, ACN	0		0	0	0	7.451497245	4.436225351	3.164594217	0.250128219	89.06244091	46.92707457	86.24646331	36.05093955	LE07_L1TP_040005_20020719_20170129_01_T1	LE07_L1TP_040005_20100810_20161213_01_T1	LC08_L1TP_040005_20190827_20190903_01_T1	1	1	-0.009940028	0.007802568	-0.009525642	0.005214509	3.28E-05	2.73E-05	4.85E-05	2.95E-05	-0.000220082	6.20E-05	-0.000206068	5.43E-05	-0.000563767	0.000517921	-0.000786973	0.000521307	1.53E-05	7.67E-06	9.12E-08	4.56E-08	0.000579114	0.000517978	0.000787064	0.000521307	POINT (-1374990.377293331 -243456.3260723554)
RGI60-03.01499		-80.20003362	77.16924308	0.369144229	QEI	S Ellesmere, ACN	0		0	0	0	5.435863831	5.361144343	3.807316848	0.251237736	92.50807002	43.02678739	88.73408577	39.7083699	LE07_L1TP_040005_20020719_20170129_01_T1	LE07_L1TP_040005_20100810_20161213_01_T1	LC08_L1TP_040005_20190827_20190903_01_T1	1	1	-0.006839211	0.006787019	-0.005688174	0.004135889	3.98E-05	4.03E-05	4.53E-05	3.41E-05	-0.000345067	6.61E-05	-0.000330315	6.39E-05	-0.000365841	0.00049112	-0.000439243	0.00041721	0.00016263	0.00016263	9.21E-05	9.21E-05	0.000528471	0.000517347	0.000531375	0.000427262	POINT (-1379288.289765753 -238243.6227854177)
RGI60-03.01502		-80.25734152	77.14974154	0.812888405	QEI	S Ellesmere, ACN	0		0	0	0	29.06020593	4.437318128	22.28537712	0.348987334	103.7816562	52.04109533	100.2315592	49.24517724	LE07_L1TP_040005_20020719_20170129_01_T1	LE07_L1TP_040005_20100810_20161213_01_T1	LC08_L1TP_040005_20190827_20190903_01_T1	0	0	-0.014304447	0.009920006	-0.008963579	0.008987597	0.000101851	7.20E-05	8.56E-05	8.65E-05	-0.000947715	0.000130986	-0.000962186	0.000123377	-0.0007381	0.000901147	-0.000639729	0.000853982	0.00131284	0.00126886	0.000719466	0.000830824	0.00205094	0.001556301	0.001359196	0.00119145	POINT (-1381639.607403338 -237226.8473696856)
RGI60-03.01503		-79.97846076	77.18591223	0.216729422	QEI	S Ellesmere, ACN	0		0	0	0	4.315833914	3.507419163	2.061501178	0.274577379	82.43522129	49.11257081	80.02952644	33.3681795	LE07_L1TP_040005_20020719_20170129_01_T1	LE07_L1TP_040005_20100810_20161213_01_T1	LC08_L1TP_040005_20190827_20190903_01_T1	1	1	-0.001312345	0.003022211	-0.000371382	0.002096638	5.23E-06	1.21E-05	2.17E-06	1.23E-05	-0.00015456	2.98E-05	-0.000198139	3.68E-05	-5.32E-05	0.000138171	-3.09E-05	0.000187194	7.10E-05	7.10E-05	2.42E-05	2.42E-05	0.000124217	0.000155356	5.51E-05	0.000188749	POINT (-1376551.522742771 -243256.7863154563)
RGI60-03.01506		-79.11373977	77.15376819	2.496619599	QEI	S Ellesmere, ACN	0		0	0	0	38.23218349	23.10015329	17.56926351	1.996407201	135.7673086	77.06602185	129.150391	75.44750173	LE07_L1TP_040005_20020719_20170129_01_T1	LE07_L1TP_040005_20100810_20161213_01_T1	LC08_L1TP_040005_20190827_20190903_01_T1	0	0	-0.079158121	0.040717551	-0.113439655	0.03369085	0.000233357	0.000130896	0.000528832	0.000184986	-0.00267005	0.000597344	-0.002705349	0.000499984	-0.004335652	0.005007201	-0.00821666	0.008072372	0.010505809	0.009895702	0.003607516	0.004240003	0.014841461	0.0110904	0.011824176	0.009118159	POINT (-1376194.901190036 -264671.1270607211)
RGI60-03.01508		-80.02391823	77.17068871	0.75631938	QEI	S Ellesmere, ACN	0		0	0	0	13.68010494	2.125716432	7.733661252	0.292874945	104.6270173	53.17624185	100.3652164	50.05944035	LE07_L1TP_040005_20020719_20170129_01_T1	LE07_L1TP_040005_20100810_20161213_01_T1	LC08_L1TP_040005_20190827_20190903_01_T1	0	1	-0.005686794	0.010123912	-0.01319711	0.008250674	2.33E-05	4.17E-05	8.25E-05	5.30E-05	-0.000682434	0.000121368	-0.000762945	0.000112042	-0.000317243	0.000626478	-0.001069506	0.000822244	0.000324892	0.00054366	0.000103825	5.19E-05	0.000642135	0.000829483	0.001173331	0.000823881	POINT (-1378392.889599985 -242454.5970579002)
RGI60-03.01509		-80.28425195	77.13252748	0.806474103	QEI	S Ellesmere, ACN	0		0	0	0	42.92365986	5.531855232	30.67794329	0.35491704	102.2892769	49.95324214	98.28720024	45.28840205	LE07_L1TP_040005_20020719_20170129_01_T1	LE07_L1TP_040005_20100810_20161213_01_T1	LC08_L1TP_040005_20190827_20190903_01_T1	0	0	-0.023516203	0.012873854	-0.01122468	0.009807839	0.0001553	8.98E-05	9.96E-05	8.90E-05	-0.001601302	0.000296572	-0.001719767	0.000315591	-0.001224529	0.001362886	-0.000817207	0.000965105	0.001716131	0.001796456	0.000569519	0.001114847	0.00294066	0.002254931	0.001386726	0.001474554	POINT (-1383616.869888044 -236897.3872493332)
RGI60-03.01512		-80.38752459	77.06941774	1.603299382	QEI	S Ellesmere, ACN	0		0	0	0	10.31964696	4.067686203	7.297822425	0.467733907	110.5712373	52.81538975	105.036828	50.69260924	LE07_L1TP_040005_20020719_20170129_01_T1	LE07_L1TP_040005_20100810_20161213_01_T1	LC08_L1TP_040005_20190827_20190903_01_T1	0	1	-0.019644526	0.015507126	-0.028326494	0.012424581	0.000110535	8.86E-05	0.000221461	0.000101267	-0.001446697	0.000200611	-0.001349339	0.00017441	-0.001064826	0.001114622	-0.002186191	0.001519836	0.000302407	0.001028071	0.00030397	0.000151985	0.001367233	0.001516348	0.002490161	0.001527416	POINT (-1390885.301179963 -235562.1621529784)
RGI60-03.01514		-79.05995466	77.10346382	4.547103014	QEI	S Ellesmere, ACN	0		0	0	0	21.86953777	13.20346568	11.57941866	1.903713664	113.8760827	57.22776597	108.4613828	54.02425759	LE07_L1TP_040005_20020719_20170129_01_T1	LE07_L1TP_040005_20100810_20161213_01_T1	LC08_L1TP_040005_20190827_20190903_01_T1	0	0	-0.070203635	0.062424591	-0.144692672	0.05242617	0.000198068	0.000180973	0.000660702	0.000256873	-0.002944558	0.000618835	-0.002926352	0.000412549	-0.003939497	0.004787111	-0.011213488	0.007836472	0.008238471	0.006589281	0.002145425	0.002961949	0.012177968	0.008144634	0.013358913	0.008377556	POINT (-1381377.74435354 -267012.8395972467)
RGI60-03.01516		-80.17946298	77.10417154	0.777231987	QEI	S Ellesmere, ACN	0		0	0	0	10.83606555	2.478583056	3.084979719	0.29062463	101.4979658	47.12781665	96.48359787	44.52862902	LE07_L1TP_040005_20020719_20170129_01_T1	LE07_L1TP_040005_20100810_20161213_01_T1	LC08_L1TP_040005_20190827_20190903_01_T1	0	1	-0.013262625	0.007788178	-0.0094974	0.006115239	6.92E-05	4.18E-05	6.99E-05	4.59E-05	-0.000627144	9.04E-05	-0.00065115	8.55E-05	-0.000724359	0.000607133	-0.000741923	0.000633184	0.000166284	0.000425192	0.000158937	0.000158937	0.000890642	0.000741214	0.00090086	0.000652827	POINT (-1386254.225589618 -239959.4261635657)
RGI60-03.01517	Mittie	-79.14379327	76.86752263	7.89054387	QEI	S Ellesmere, ACN	3	1	413	0	0	23.50368742	5.140288833	6.64293202	0.840586194	200.2678943	21.26661212	192.2669557	20.23663952	LE07_L1TP_040005_20020719_20170129_01_T1	LE07_L1TP_040005_20100810_20161213_01_T1	LC08_L1TP_040005_20190827_20190903_01_T1	1	1	-2.058426681	0.145440096	-2.025121509	0.108381768	0.007800145	0.001334015	0.010571794	0.001773047	-0.065079298	0.010135897	-0.08680714	0.013797698	-0.214807715	0.097121326	-0.297892525	0.058909727	0.02119053	0.02119053	0.00600993	0.00600993	0.235998245	0.09940619	0.303902455	0.059215498	POINT (-1407258.206108237 -269879.8739911504)
RGI60-03.01517_2	Mittie	-79.50390796	76.90433413	7.530069493	QEI	S Ellesmere, ACN	3	1	379	0	0	16.54517876	12.12975051	4.946690211	2.131074346	178.2144521	22.0273655	167.5546287	18.16281013	LE07_L1TP_040005_20020719_20170129_01_T1	LE07_L1TP_040005_20100810_20161213_01_T1	LC08_L1TP_040005_20190827_20190903_01_T1	1	1	-0.400996303	0.044191068	-0.488623933	0.048700551	0.001519524	0.000289914	0.002550776	0.000478554	-0.027447024	0.004274788	-0.028596432	0.004545305	-0.037070677	0.018395421	-0.041659673	0.020728615	0.01520268	0.01520268	0.004959474	0.004959474	0.052273357	0.023864472	0.046619147	0.021313654	POINT (-1404944.032312434 -260291.8679291511)
RGI60-03.01519		-79.14049607	77.05717705	0.507096978	QEI	S Ellesmere, ACN	0		0	0	0	6.594383463	4.365582126	2.805316012	0.394284891	101.0784977	51.5964301	97.49978518	47.85194448	LE07_L1TP_040005_20020719_20170129_01_T1	LE07_L1TP_040005_20100810_20161213_01_T1	LC08_L1TP_040005_20190827_20190903_01_T1	1	1	-0.006006867	0.009619719	-0.007102157	0.006903393	1.71E-05	2.79E-05	3.23E-05	3.25E-05	-0.000408455	0.000128367	-0.00051712	0.000132445	-0.000340499	0.000585069	-0.000566457	0.000651175	6.10E-05	3.05E-05	8.66E-05	8.66E-05	0.000401545	0.000585865	0.000653059	0.000656909	POINT (-1386751.612813656 -266029.918720345)
RGI60-03.01520		-79.27836857	77.00693322	1.031657307	QEI	S Ellesmere, ACN	0		0	0	0	12.63733819	2.894353437	10.6868134	0.342767295	109.1492865	53.85242146	104.172287	52.30696262	LE07_L1TP_040005_20020719_20170129_01_T1	LE07_L1TP_040005_20100810_20161213_01_T1	LC08_L1TP_040005_20190827_20190903_01_T1	0	0	-0.028261724	0.018341262	-0.025884735	0.012664792	0.000117062	7.99E-05	0.000157025	8.23E-05	-0.001079498	0.000228701	-0.001095362	0.000205898	-0.001519925	0.001740137	-0.001930817	0.001630789	0.000264543	0.000817566	1.73E-05	0.000583098	0.001784467	0.001922626	0.00194811	0.001731899	POINT (-1392818.073471838 -263720.3642611472)
RGI60-03.01522		-79.1695427	77.04629374	0.384287011	QEI	S Ellesmere, ACN	0		0	0	0	6.972072119	4.146513991	2.322978642	0.335226892	90.32178744	36.25096033	86.84795027	32.80662605	LE07_L1TP_040005_20020719_20170129_01_T1	LE07_L1TP_040005_20100810_20161213_01_T1	LC08_L1TP_040005_20190827_20190903_01_T1	1	1	-0.004800894	0.006958222	-0.007707283	0.005396856	1.77E-05	2.58E-05	4.42E-05	3.17E-05	-0.00038007	6.85E-05	-0.000440898	6.51E-05	-0.000267417	0.000456534	-0.000613138	0.00054439	0.000174854	0.000174854	6.08E-05	6.08E-05	0.000442272	0.000488874	0.000673899	0.000547771	POINT (-1388062.093414594 -265551.8000820089)
RGI60-03.01523		-78.29449299	77.0026402	5.725089007	QEI	S Ellesmere, ACN	0		0	0	0	29.62804142	24.33445004	7.862647572	1.841092052	119.0438011	58.69144196	113.4542264	55.11210298	LE07_L1TP_040005_20020719_20170129_01_T1	LE07_L1TP_040005_20100810_20161213_01_T1	LC08_L1TP_040005_20190827_20190903_01_T1	0	0	-0.073332461	0.071848552	-0.196004956	0.06443978	0.000234023	0.0002309	0.000885496	0.00030681	-0.004012886	0.000467077	-0.003326198	0.000363814	-0.004072601	0.005411843	-0.015646488	0.009412024	0.016390638	0.015383572	0.001752922	0.002548184	0.020463239	0.016307738	0.017399411	0.009750868	POINT (-1388546.810626666 -287693.4078901085)
RGI60-03.01527		-78.05565559	76.98150316	1.58352477	QEI	S Ellesmere, ACN	0		0	0	0	57.34473799	25.28064601	85.41288882	4.92824051	130.9329361	82.63850041	126.7836779	78.88626676	LE07_L1TP_040005_20020719_20170129_01_T1	LE07_L1TP_040005_20100810_20161213_01_T1	LC08_L1TP_040005_20190827_20190903_01_T1	0	0	-0.027064088	0.020538258	0.132974187	0.020091205	0.000106228	8.21E-05	-0.000697057	0.000154188	-0.002276103	0.000335523	-0.00270839	0.000437557	-0.001458964	0.001659467	0.011195462	0.005578992	0.008155824	0.007791012	0.017884462	0.003863806	0.009614788	0.007965783	0.006688999	0.006786321	POINT (-1389610.401363433 -293960.2835327451)
RGI60-03.01529		-77.9610291	76.93663896	1.472126377	QEI	S Ellesmere, ACN	0		0	0	0	20.20065257	17.98012424	6.4222856	0.796170574	119.3416091	59.11769315	113.7372183	56.91430387	LE07_L1TP_040005_20020719_20170129_01_T1	LE07_L1TP_040005_20100810_20161213_01_T1	LC08_L1TP_040005_20190827_20190903_01_T1	0	1	-0.053294916	0.032239507	-0.108460494	0.027180539	0.000145258	9.24E-05	0.000422965	0.000131986	-0.002659574	0.000522415	-0.002545382	0.000473282	-0.002922529	0.0035164	-0.007839548	0.00815611	0.002652415	0.004444962	0.00052438	0.00052438	0.005574944	0.005667694	0.008363928	0.00817295	POINT (-1393950.195730221 -297284.3644973257)
RGI60-03.01530		-78.5053383	76.94283273	1.853313344	QEI	S Ellesmere, ACN	0		0	0	0	12.55259522	10.04942351	6.048725446	2.066719966	114.5722769	56.49133892	109.1126305	54.70140399	LE07_L1TP_040005_20020719_20170129_01_T1	LE07_L1TP_040005_20100810_20161213_01_T1	LC08_L1TP_040005_20190827_20190903_01_T1	0	1	-0.024684292	0.021724064	-0.039392266	0.019443895	9.47E-05	8.53E-05	0.000211475	0.000111394	-0.001765177	0.000333185	-0.001778392	0.000327072	-0.001372681	0.001595757	-0.003089973	0.002314197	0.000773105	0.001909555	0.000190932	9.55E-05	0.002145786	0.002488542	0.003280905	0.002316165	POINT (-1396043.68467588 -283892.8457455784)
RGI60-03.01533		-78.55856093	76.88599156	0.673356839	QEI	S Ellesmere, ACN	0		0	0	0	12.9172239	0.925239805	9.626161274	0.358524453	93.60712471	47.47992625	90.14154088	39.87377978	LE07_L1TP_040005_20020719_20170129_01_T1	LE07_L1TP_040005_20100810_20161213_01_T1	LC08_L1TP_040005_20190827_20190903_01_T1	1	1	-0.027462389	0.018395099	-0.026702938	0.013483996	0.000115051	8.01E-05	0.000155321	8.43E-05	-0.00109495	0.000209024	-0.001044568	0.000208433	-0.001510263	0.00158148	-0.002107515	0.001546588	0.000624708	0.000624708	0.000404251	0.000404251	0.002134972	0.001700394	0.002511766	0.001598547	POINT (-1402436.432213533 -283836.4905017472)
RGI60-03.01535	Mount Glenworth	-77.92312907	76.88397304	1.682137696	QEI	S Ellesmere, ACN	3		0	0	0	43.62680932	16.85758616	6.420996898	0.548836745	129.2352842	69.79893851	122.2805333	67.81103566	LE07_L1TP_040005_20020719_20170129_01_T1	LE07_L1TP_040005_20100810_20161213_01_T1	LC08_L1TP_040005_20190827_20190903_01_T1	0	1	-0.008686881	0.038266284	-0.158069104	0.031840295	3.94E-05	0.000173736	0.000925788	0.000222459	-0.007537392	0.000984954	-0.006816865	0.000893108	-0.000280145	0.002085793	-0.011489208	0.009439014	0.004387316	0.007973123	0.000610244	0.000610244	0.004667461	0.008241434	0.012099452	0.00945872	POINT (-1399419.57982616 -299418.7349658406)
RGI60-03.01544	Clarence Head South	-77.98224511	76.67109856	4.368557464	QEI	S Ellesmere, ACN	3		0	0	0	75.48505785	1.987576279	5.361970001	0.395594579	166.0348458	108.4260989	157.2715516	107.7042068	LE07_L1TP_040005_20020719_20170129_01_T1	LE07_L1TP_040005_20100810_20161213_01_T1	LC08_L1TP_040005_20190827_20190903_01_T1	0	1	-0.099116701	0.081950729	-0.482189512	0.068834687	0.000586751	0.000488196	0.003625567	0.000645903	-0.044237471	0.004117204	-0.042814565	0.004563206	-0.004481687	0.007893272	-0.034552198	0.025426224	0.0197772	0.03827071	0.002230261	0.002230261	0.024258887	0.03907622	0.036782459	0.025523851	POINT (-1422641.902990777 -302852.6697006687)
RGI60-03.01555	Jakeman	-80.85059189	76.45670182	6.852057868	QEI	S Ellesmere, ACN	1	1	8	0	0	10.49312355	0.404385821	9.245929046	0.367029341	113.3964599	17.89160885	106.7102944	11.31364643	LE07_L1TP_037006_20000724_20170210_01_T1	LE07_L1TP_039006_20110705_20161207_01_T1	LC08_L1TP_040005_20190827_20190903_01_T1	1	1	-0.060928674	0.035909282	-0.096958217	0.047007157	0.000608724	0.000364167	0.000845643	0.000419586	-0.0169137	0.001736946	-0.018157909	0.001916449	-0.003122188	0.002819987	-0.00432029	0.005163435	0.004789876	0.004789876	0.00382986	0.00382986	0.007912064	0.005558349	0.00815015	0.006428755	POINT (-1459319.341982186 -235035.9728009892)
RGI60-03.01564	Cape Norton Shaw	-78.61892015	76.58902508	3.310459265	QEI	S Ellesmere, ACN	3		0	0	0	11.26903515	6.769062117	5.861341489	0.449446179	132.0055434	70.29171218	124.7008941	67.99556055	LE07_L1TP_037006_20000724_20170210_01_T1	LE07_L1TP_040005_20100810_20161213_01_T1	LC08_L1TP_040005_20190827_20190903_01_T1	0	1	-0.231655806	0.037576797	-0.16358556	0.032674853	0.001174283	0.000276536	0.000921756	0.000233293	-0.004003932	0.000683552	-0.003099663	0.000481804	-0.011757239	0.012312707	-0.011057831	0.011635049	0.000560471	0.003197488	0.000703519	0.00035176	0.01231771	0.012721112	0.01176135	0.011640365	POINT (-1434776.743909394 -288808.7183858543)
RGI60-03.01566		-78.87712118	76.55958415	3.125306339	QEI	S Ellesmere, ACN	0		0	0	0	25.85392147	1.439914006	13.37506813	0.297278416	131.3326476	73.1711537	124.5270779	71.33375737	LE07_L1TP_037006_20000724_20170210_01_T1	LE07_L1TP_040005_20100810_20161213_01_T1	LC08_L1TP_040005_20190827_20190903_01_T1	0	1	-0.127928311	0.03649262	-0.170168744	0.033291708	0.001071948	0.000332029	0.001521456	0.000356827	-0.00837479	0.001010846	-0.006881337	0.000890049	-0.006350873	0.007395967	-0.011863868	0.009777327	0.001895019	0.005765152	0.00090618	0.00045309	0.008245892	0.009377489	0.012770048	0.00978782	POINT (-1439244.15619419 -282965.3508678154)
RGI60-03.01571		-78.31723948	76.53917543	1.552092017	QEI	S Ellesmere, ACN	0		0	0	0	27.14898151	8.0435772	9.133871564	2.78064217	122.6640548	61.18020377	116.8913569	58.32424083	LE07_L1TP_037006_20000724_20170210_01_T1	LE07_L1TP_040005_20100810_20161213_01_T1	LC08_L1TP_040005_20190827_20190903_01_T1	1	1	-0.137958373	0.050633534	-0.223737655	0.052749304	0.000774632	0.000310401	0.001411857	0.000405474	-0.016558841	0.002662954	-0.017839876	0.002925647	-0.007365757	0.006642519	-0.016901908	0.011108849	0.004426869	0.004426869	0.001106508	0.001106508	0.011792626	0.007982496	0.018008416	0.01116382	POINT (-1438610.917547802 -297470.6058719739)
RGI60-03.01572		-79.15737952	76.44816905	2.098643719	QEI	S Ellesmere, ACN	0		0	0	0	11.93700086	2.357539679	5.077828754	0.740713876	142.6922013	90.07008823	136.3514331	88.1790588	LE07_L1TP_037006_20000724_20170210_01_T1	LE07_L1TP_040005_20100810_20161213_01_T1	LC08_L1TP_040005_20190827_20190903_01_T1	1	1	-0.218779446	0.047159148	-0.332587117	0.047025133	0.001610911	0.00040788	0.002656408	0.000500557	-0.034583683	0.004593914	-0.036341895	0.004526803	-0.011052438	0.012215345	-0.023747728	0.017591729	0.002925753	0.002925753	0.001311503	0.001311503	0.013978191	0.01256084	0.025059231	0.017640549	POINT (-1452660.241207197 -278229.8295375925)
RGI60-03.01575		-78.58870085	76.541531	0.926448195	QEI	S Ellesmere, ACN	0		0	0	0	6.913704657	0.558903419	3.374520665	0.217491655	106.0889373	50.55469665	100.3172261	47.91238469	LE07_L1TP_037006_20000724_20170210_01_T1	LE07_L1TP_040005_20100810_20161213_01_T1	LC08_L1TP_040005_20190827_20190903_01_T1	1	1	-0.013968844	0.009540558	-0.032998954	0.012361634	0.000109621	7.54E-05	0.000276703	0.000105943	-0.001720316	0.000144719	-0.001489944	0.000117931	-0.000725524	0.000700633	-0.002478309	0.001802314	0.000475196	0.000475196	0.000210984	0.000210984	0.00120072	0.00084658	0.002689294	0.001814622	POINT (-1439749.917618262 -290599.9911453401)
RGI60-03.01576	Cape Tennyson	-79.42217287	76.33860138	2.299930554	QEI	S Ellesmere, ACN	2		0	0	0	55.56638631	7.290334696	34.08202379	0.304493121	143.1303852	88.96070302	135.0590444	87.06869219	LE07_L1TP_037006_20000724_20170210_01_T1	LE07_L1TP_040005_20100810_20161213_01_T1	LC08_L1TP_040005_20190827_20190903_01_T1	1	1	-0.168239069	0.049351398	-0.385015149	0.049312461	0.001430199	0.000444723	0.003488585	0.000572533	-0.030883357	0.003185983	-0.029573401	0.00303467	-0.008226841	0.009583599	-0.026487888	0.022618513	0.013882266	0.013882266	0.008079558	0.008079558	0.022109107	0.016868986	0.034567446	0.024018251	POINT (-1465792.947941392 -273728.6230523671)
RGI60-03.01577		-78.5687385	76.50235117	1.147550103	QEI	S Ellesmere, ACN	0		0	0	0	4.623107075	0.619924495	2.554483654	0.101077001	103.8254392	48.35077554	97.83304448	45.09310474	LE07_L1TP_037006_20000724_20170210_01_T1	LE07_L1TP_040005_20100810_20161213_01_T1	LC08_L1TP_040005_20190827_20190903_01_T1	1	1	-0.023353963	0.01040193	-0.017661544	0.009465864	0.000162253	7.48E-05	0.000133339	7.32E-05	-0.000997485	0.000118966	-0.00093808	0.000113027	-0.001226964	0.001049733	-0.001355783	0.001074037	0.000354999	0.000354999	0.000197431	0.000197431	0.001581963	0.001108135	0.001553213	0.001092032	POINT (-1443877.047805036 -291956.6041464357)
RGI60-03.01582		-78.56223588	76.48975366	0.89505737	QEI	S Ellesmere, ACN	0		0	0	0	4.065185865	0.686498942	2.265647315	0.253626853	94.75555624	42.38596874	89.3164477	37.45096044	LE07_L1TP_037006_20000724_20170210_01_T1	LE07_L1TP_040005_20100810_20161213_01_T1	LC08_L1TP_040005_20190827_20190903_01_T1	1	1	-0.014534874	0.007385709	-0.009553076	0.006453509	0.000101322	5.37E-05	7.22E-05	4.98E-05	-0.000566224	8.49E-05	-0.000540435	7.69E-05	-0.00076613	0.000644204	-0.000739116	0.000661613	0.000268007	0.000268007	9.07E-05	9.07E-05	0.001034137	0.000697729	0.000829837	0.000667804	POINT (-1445203.524026881 -292395.5512317214)
RGI60-03.01585		-79.83910227	76.27633121	1.603948093	QEI	S Ellesmere, ACN	0		0	0	0	16.02339381	3.251551408	12.98302534	1.317380677	114.455686	58.01668381	109.3478981	52.49422523	LE07_L1TP_037006_20000724_20170210_01_T1	LE07_L1TP_039006_20110705_20161207_01_T1	LC08_L1TP_040005_20190827_20190903_01_T1	1	1	-0.008323046	0.011618941	-0.033875518	0.014846879	8.13E-05	0.000113772	0.000291328	0.000130668	-0.00390015	0.00038934	-0.004034088	0.000384548	-0.000412857	0.000769619	-0.002537291	0.001916601	9.99E-05	4.99E-05	0.001721879	0.001721879	0.00051275	0.000771238	0.00425917	0.002576476	POINT (-1474497.836740053 -264265.2942757996)
RGI60-03.01586	Cory	-79.98952187	76.25877621	3.375731459	QEI	S Ellesmere, ACN	3		0	0	0	10.92204006	0.320761288	5.626687416	0.334366061	125.7675867	63.60377361	119.2042755	61.34365276	LE07_L1TP_037006_20000724_20170210_01_T1	LE07_L1TP_039006_20110705_20161207_01_T1	LC08_L1TP_040005_20190827_20190903_01_T1	1	1	-0.050119334	0.014112478	-0.057027692	0.016233768	0.000550073	0.000165548	0.000557315	0.000169992	-0.006654223	0.000707018	-0.006852573	0.000750764	-0.002393228	0.002475328	-0.004070615	0.003045842	0.003369475	0.003369475	0.001574385	0.001574385	0.005762703	0.004180982	0.005645	0.00342868	POINT (-1477091.035801408 -260729.5374631296)
RGI60-03.01590	Wilcox	-80.71686395	76.16658936	2.045779717	QEI	S Ellesmere, ACN	1	1	0	115	0	6.779886359	0.196033825	4.129917633	0.418515898	70.81216645	53.06815601	56.58661881	52.16342824	LE07_L1TP_037006_20000724_20170210_01_T1	LE07_L1TP_039006_20110705_20161207_01_T1	LC08_L1TP_040005_20190827_20190903_01_T1	1	1	-0.029485703	0.01204698	-0.019366426	0.009783863	0.000355044	0.000149158	0.000207075	0.000106514	-0.001517238	0.000148379	-0.001402257	0.00013562	-0.000758549	0.000544461	-0.000827186	0.000560141	0.000108271	5.41E-05	0.000346766	0.000346766	0.00086682	0.000547146	0.001173952	0.00065879	POINT (-1490305.619333531 -243596.5196566479)
RGI60-03.01605		-80.6043284	77.23941832	0.333169931	QEI	S Ellesmere, ACN	0		0	0	0	2.552104529	2.240165411	2.335870156	0.2912635	101.0688337	48.25967812	96.26170364	43.18795831	LE07_L1TP_040005_20020719_20170129_01_T1	LE07_L1TP_040005_20100725_20161213_01_T1	LC08_L1TP_040005_20190827_20190903_01_T1	1	1	-0.002624384	0.008529444	-0.008244449	0.004580755	2.19E-05	7.12E-05	9.03E-05	5.20E-05	-0.000661662	0.000102981	-0.000587273	8.95E-05	-0.000121364	0.000436732	-0.000644821	0.000427011	8.72E-05	8.72E-05	5.50E-05	5.50E-05	0.000208548	0.000445349	0.000699791	0.000430534	POINT (-1373321.839953682 -227245.3668952591)
RGI60-03.01608		-79.76312267	77.22530865	1.035982428	QEI	S Ellesmere, ACN	0	1	13	51	0	7.7736566	6.719422403	3.128779435	0.379133037	70.25508838	43.0622175	64.39278954	40.88782129	LE07_L1TP_042004_19990709_20170218_01_T1	LE07_L1TP_040005_20100810_20161213_01_T1	LC08_L1TP_040005_20190827_20190903_01_T1	1	1	-0.0164276	0.008461374	-0.024073601	0.008455144	8.29E-05	4.57E-05	0.000133799	5.35E-05	-0.000769884	0.000152282	-0.000773194	0.000148044	-0.000540348	0.000445956	-0.000573541	0.000331285	7.40E-05	3.70E-05	0.000167257	0.000167257	0.000614394	0.00044749	0.000740797	0.000371112	POINT (-1371364.34971483 -247658.725570213)
RGI60-03.01609		-80.45911084	77.22873278	0.517279809	QEI	S Ellesmere, ACN	0		0	0	0	3.841037218	3.502841995	2.314045269	0.339912551	98.99055219	45.02292085	94.65090127	42.93679876	LE07_L1TP_040005_20020719_20170129_01_T1	LE07_L1TP_040005_20100810_20161213_01_T1	LC08_L1TP_040005_20190827_20190903_01_T1	1	1	-2.57E-05	0.007022769	-0.00677371	0.007960437	1.43E-07	3.90E-05	5.33E-05	6.34E-05	-0.000410948	7.84E-05	-0.000412472	7.51E-05	-1.23E-06	0.000279595	-0.000543577	0.000727175	0.00021976	0.00021976	6.87E-05	6.87E-05	0.000220989	0.000355623	0.000612267	0.000730412	POINT (-1373900.174314299 -230920.1019191187)
RGI60-03.01614		-78.82875984	76.81494509	0.375823961	QEI	S Ellesmere, ACN	0		0	0	0	7.038253296	2.085472716	3.199494036	0.376030062	104.7907485	48.875334	100.6690853	46.38569943	LE07_L1TP_040005_20020719_20170129_01_T1	LE07_L1TP_040005_20100810_20161213_01_T1	LC08_L1TP_040005_20190827_20190903_01_T1	1	1	-0.012454576	0.009759472	-0.005735953	0.007811145	3.48E-05	2.85E-05	2.40E-05	3.30E-05	-0.001915551	0.000453312	-0.002508337	0.00050019	-0.000709714	0.000694764	-0.000471457	0.000705009	0.000162093	0.000162093	0.000102612	0.000102612	0.000871807	0.000713423	0.000574068	0.000712437	POINT (-1411429.048709283 -278734.3016741146)
RGI60-03.01617		-78.54833654	76.87032982	0.53078946	QEI	S Ellesmere, ACN	0		0	0	0	7.249477176	0.882676477	3.188263362	0.311877633	95.92293495	46.54262469	91.87438931	43.42187474	LE07_L1TP_040005_20020719_20170129_01_T1	LE07_L1TP_040005_20100810_20161213_01_T1	LC08_L1TP_040005_20190827_20190903_01_T1	1	1	-0.014298543	0.014236139	-0.013977655	0.011301674	6.03E-05	6.11E-05	8.10E-05	6.70E-05	-0.000984062	0.000187912	-0.001043482	0.000186407	-0.00079029	0.000995809	-0.001101027	0.001100177	0.000176155	0.000176155	0.000140102	0.000140102	0.000966446	0.001011269	0.001241129	0.001109062	POINT (-1404074.747089828 -284428.8945102397)
RGI60-03.01618		-78.00209028	76.95996482	1.308048423	QEI	S Ellesmere, ACN	0		0	0	0	14.01360152	11.40705991	4.677155659	2.35183445	125.7001261	62.07805477	119.3745156	60.25484062	LE07_L1TP_040005_20020719_20170129_01_T1	LE07_L1TP_040005_20100810_20161213_01_T1	LC08_L1TP_040005_20190827_20190903_01_T1	1	1	-0.028732506	0.020842644	-0.057236673	0.016513129	0.000119353	8.79E-05	0.000326046	0.00010299	-0.002258184	0.000283172	-0.002108021	0.000271119	-0.00157322	0.00179505	-0.004271801	0.003097846	0.000307879	0.000153939	0.000633136	0.000633136	0.001881099	0.001801639	0.004904937	0.003161884	POINT (-1391652.699136928 -295751.8487234975)
RGI60-03.01619		-77.89725424	76.84814957	0.521361127	QEI	S Ellesmere, ACN	0		0	0	0	6.774283271	2.625821186	3.280348785	0.502786869	96.56707411	50.12940361	92.40990599	42.71459954	LE07_L1TP_040005_20020719_20170129_01_T1	LE07_L1TP_040005_20100810_20161213_01_T1	LC08_L1TP_040005_20190827_20190903_01_T1	1	1	-0.010438488	0.009536523	-0.025021781	0.008050137	4.85E-05	4.47E-05	0.00014999	5.17E-05	-0.001075025	0.000134216	-0.013971336	0.001739979	-0.000570863	0.000706617	-0.001867517	0.001398849	0.00022907	0.00022907	0.000141194	0.000141194	0.000799933	0.00074282	0.002008711	0.001405956	POINT (-1403138.429162104 -300877.1479983393)
RGI60-03.01621		-78.99104356	76.47166974	0.85880863	QEI	S Ellesmere, ACN	0		0	0	0	6.231387336	0.683214974	2.083965354	0.265764307	108.685683	53.81263013	102.7222303	51.53383125	LE07_L1TP_037006_20000724_20170210_01_T1	LE07_L1TP_040005_20100810_20161213_01_T1	LC08_L1TP_040005_20190827_20190903_01_T1	1	1	-0.015069085	0.008379864	-0.007611081	0.00757655	0.000133676	7.66E-05	7.20E-05	7.23E-05	-0.005970809	0.000834525	-0.006924918	0.000923713	-0.000762859	0.00074444	-0.000568658	0.000718375	0.000458863	0.000458863	0.000116202	0.000116202	0.001221722	0.000874498	0.00068486	0.000727713	POINT (-1449306.062563168 -281951.682363497)
RGI60-03.02084		-82.019254	76.64486203	0.21604716	QEI	S Ellesmere, ACN	0		0	0	0	2.959645981	0.285862303	2.951295541	0.10783351	79.19603416	39.64981998	75.88277178	20.99201916	LE07_L1TP_037006_20000724_20170210_01_T1	LE07_L1TP_040005_20100810_20161213_01_T1	nan	1	1	-0.001134777	0.001635029	-0.000769829	0.001085444	8.60E-06	1.25E-05	6.28E-06	8.92E-06	-9.55E-05	1.45E-05	-9.19E-05	1.51E-05	-5.98E-05	0.000100202	-6.26E-05	9.79E-05	3.49E-05	3.49E-05	2.81E-05	2.81E-05	9.47E-05	0.000106109	9.07E-05	0.000101903	POINT (-1443293.221982145 -202347.0652749843)
RGI60-03.01891		-85.07517908	76.54517472	0.341714038	QEI	S Ellesmere, ACN	0		0	0	0	2.191405875	0.379675739	1.325299338	0.146853341	87.72990471	37.07572288	84.30643578	34.34955642	LE07_L1TP_041006_19990803_20170218_01_T1	LE07_L1TP_039006_20100718_20161213_01_T1	LC08_L1TP_040006_20190726_20190801_01_T1	1	1	-0.005927852	0.00370498	-0.00116392	0.004967661	3.04E-05	1.97E-05	5.97E-06	2.55E-05	-0.000165317	2.88E-05	-0.000189379	3.03E-05	-0.000250393	0.000224733	-4.70E-05	0.000229113	4.94E-05	4.94E-05	2.27E-05	2.27E-05	0.000299779	0.000230096	6.97E-05	0.000230231	POINT (-1462962.425077472 -126058.5693124607)
RGI60-03.01892		-85.08837501	76.57404526	1.03808497	QEI	S Ellesmere, ACN	0		0	0	0	126.9832527	1.262663991	116.4415267	0.416191673	123.5560533	66.3142084	119.1875763	63.92091239	LE07_L1TP_041006_19990803_20170218_01_T1	LE07_L1TP_039006_20100718_20161213_01_T1	LC08_L1TP_040006_20190726_20190801_01_T1	0	0	-0.027823368	0.014399072	0.006338842	0.009919059	0.000331389	0.000178813	-7.18E-05	0.000112999	-0.002526362	0.000385874	-0.002918983	0.000471211	-0.001203041	0.001706386	0.000419456	0.00079343	0.012895769	0.008292229	0.010664122	0.001993787	0.014098811	0.00846598	0.010244666	0.002145861	POINT (-1459824.429584881 -125449.4735105479)
RGI60-03.01893		-85.20985457	76.6181194	0.22989576	QEI	S Ellesmere, ACN	0		0	0	0	2.615984195	0.521143221	2.915180536	0.237056521	79.43867476	25.18839789	76.44147747	18.85054337	LE07_L1TP_041006_19990803_20170218_01_T1	LT05_L1TP_045005_20090802_20161023_01_T1	LC08_L1TP_040006_20190726_20190801_01_T1	1	1	-0.00257305	0.004799318	-0.000978131	0.003775762	2.02E-05	3.78E-05	9.19E-06	3.55E-05	-0.000528531	8.07E-05	-0.000616175	9.02E-05	-9.02E-05	0.000216381	-3.12E-05	0.000161112	2.80E-05	2.80E-05	3.76E-05	3.76E-05	0.000118132	0.00021818	6.88E-05	0.000165447	POINT (-1455251.838252282 -121948.8543573192)
RGI60-03.01897	Sydkap	-85.27865961	76.66673141	2.579357802	QEI	S Ellesmere, ACN	3	1	102	0	0	122.2114231	0.108048985	110.6044516	0.055734885	155.8292183	19.33038836	141.7789713	16.28833918	LE07_L1TP_041006_19990803_20170218_01_T1	LT05_L1TP_045005_20090802_20161023_01_T1	LC08_L1TP_040006_20190726_20190801_01_T1	0	0	-0.297664604	0.041319555	-0.221830178	0.02764551	0.002998569	0.000581528	0.002588674	0.000484794	-0.014034493	0.001900724	-0.01111003	0.001553046	-0.022049246	0.012171583	-0.014394787	0.008251048	0.04352148	0.005990719	0.037115304	0.005108481	0.065570727	0.013565992	0.051510091	0.009704451	POINT (-1450064.055610996 -119760.7248438922)
RGI60-03.01993		-84.97253596	76.40825687	0.347796716	QEI	S Ellesmere, ACN	0		0	0	0	3.174891693	0.370651304	1.480094045	0.198349726	86.43202189	36.00288891	81.63070312	28.21032546	LE07_L1TP_041006_19990803_20170218_01_T1	LE07_L1TP_039006_20100718_20161213_01_T1	LC08_L1TP_040006_20190726_20190801_01_T1	1	1	-0.004268301	0.00540348	-0.002471953	0.004398221	3.33E-05	4.24E-05	1.90E-05	3.39E-05	-0.004883147	0.000628063	-0.005804191	0.000712519	-0.000165912	0.00027413	-0.000201808	0.00039597	5.48E-05	5.48E-05	3.62E-05	3.62E-05	0.000220719	0.000279555	0.000237963	0.000397617	POINT (-1477753.454687963 -130000.4698778683)
RGI60-03.01994		-86.20140637	76.53280163	0.213331965	QEI	S Ellesmere, ACN	0		0	0	0	2.476638411	0.494524127	1.431097121	0.210597508	86.73658803	69.61250882	80.9192586	33.3007513	LE07_L1TP_041006_19990803_20170218_01_T1	LT05_L1TP_045005_20090802_20161023_01_T1	LC08_L1TP_040006_20190726_20190801_01_T1	1	1	-0.000303822	0.001921612	-0.000791269	0.001745971	3.01E-06	1.90E-05	9.04E-06	2.00E-05	-0.000399835	6.82E-05	-0.000445824	7.67E-05	-1.51E-05	0.00011672	-6.12E-05	0.000157698	3.69E-05	3.69E-05	1.70E-05	1.70E-05	5.20E-05	0.00012242	7.81E-05	0.000158608	POINT (-1466516.851510607 -97369.78623162812)
RGI60-03.01469		-85.13156462	74.50895292	0.407427404	QEI	Devon, ACN	0		0	0	0	1.861546755	0.256094093	1.808871087	0.146623605	98.00849639	51.19796985	91.41048908	42.07066535	LE07_L1TP_038007_19990713_20170218_01_T1	LT05_L1TP_038007_20090801_20161022_01_T1	nan	1	1	-0.033760297	0.007299174	-0.000160766	0.000823907	0.000318197	7.78E-05	1.73E-06	8.89E-06	-0.000482282	5.52E-05	-0.000553277	6.26E-05	-0.001468553	0.00095696	-6.20E-06	4.18E-05	6.67E-05	6.67E-05	3.59E-05	3.59E-05	0.001535234	0.00095928	4.21E-05	5.51E-05	POINT (-1686946.048624021 -143686.1566039597)
RGI60-03.01471		-85.09236486	74.57102566	0.813021317	QEI	Devon, ACN	0		0	0	0	6.930439431	0.439895038	5.639077916	0.276257355	103.1540569	56.73641332	97.84893156	48.15063817	LE07_L1TP_038007_19990713_20170218_01_T1	LT05_L1TP_038007_20090801_20161022_01_T1	LC08_L1TP_036007_20190815_20190820_01_T1	1	1	-0.004573271	0.006407161	-0.001684317	0.005002798	4.41E-05	6.20E-05	1.86E-05	5.54E-05	-0.001477501	0.000187035	-0.00166294	0.000215297	-0.000228357	0.000412997	-0.00012786	0.00044129	0.00041352	0.00041352	0.000316242	0.000316242	0.000641878	0.000584436	0.000444102	0.000542905	POINT (-1680008.853084842 -144253.0884425166)
RGI60-03.01474		-87.51840578	74.47291405	0.427414668	QEI	Devon, ACN	0		0	0	0	2.470719127	0.350400686	1.952124812	0.204764203	88.89399685	52.37732662	84.60233546	38.36055583	LE07_L1TP_038007_19990713_20170218_01_T1	LT05_L1TP_038007_20090801_20161022_01_T1	LC08_L1TP_041007_20190818_20190902_01_T1	1	1	0.000236015	0.003288643	0.000520186	0.003255912	-1.80E-06	2.50E-05	-4.55E-06	2.85E-05	-0.000667396	7.30E-05	-0.00077295	9.05E-05	9.53E-06	0.000128306	1.92E-05	0.000129948	5.84E-05	5.84E-05	6.05E-05	6.05E-05	4.88E-05	0.00014096	4.13E-05	0.000143327	POINT (-1695448.156228959 -73479.18628328788)
RGI60-03.01475		-87.46594248	74.52021334	0.81057823	QEI	Devon, ACN	0		0	0	0	5.392243804	0.395195142	6.63879848	0.240648411	93.46609237	44.2410188	88.97587109	39.02946243	LE07_L1TP_038007_19990713_20170218_01_T1	LT05_L1TP_038007_20090801_20161022_01_T1	LC08_L1TP_041007_20190818_20190902_01_T1	1	1	-0.008025177	0.007417974	0.003099594	0.006706508	6.66E-05	6.21E-05	-2.94E-05	6.36E-05	-0.001028781	0.000119857	-0.001173762	0.000141477	-0.000415455	0.000479357	0.000119576	0.00030219	0.000287295	0.000287295	0.000337266	0.000337266	0.000702751	0.000558858	0.00021769	0.000452844	POINT (-1690154.668616356 -74800.34259406599)
RGI60-03.01477		-89.58798256	76.3153732	2.086502473	QEI	Devon, ACN	0		0	0	0	39.81234317	4.774250408	35.54833226	1.06643926	108.4728631	53.10369822	102.4887773	48.01408945	LE07_L1TP_044006_20000725_20170210_01_T1	LT05_L1TP_043006_20090804_20161022_01_T1	LC08_L1TP_043006_20190816_20190902_01_T1	0	0	-0.033924401	0.023073195	-0.036005488	0.016543672	0.000251531	0.000172411	0.000365817	0.000171605	-0.002765848	0.000235589	-0.00267926	0.000253279	-0.001773405	0.001767971	-0.002616618	0.002082836	0.006017267	0.004319834	0.005289245	0.003728464	0.007790672	0.004667621	0.007905863	0.004270791	POINT (-1493652.566354991 -10741.13175720671)
RGI60-03.01478		-89.73975524	76.31919736	0.888036314	QEI	Devon, ACN	0		0	0	0	12.87878612	10.40849619	3.448284998	0.873912278	86.84570012	40.94106094	81.92313861	30.88771698	LE07_L1TP_044006_20000725_20170210_01_T1	LT05_L1TP_043006_20090804_20161022_01_T1	LC08_L1TP_043006_20190816_20190902_01_T1	1	1	-0.008319906	0.007158783	-0.005790143	0.00496296	4.92E-05	4.28E-05	4.92E-05	4.25E-05	-0.001069074	0.000130397	-0.001285002	0.000149266	-0.000450837	0.000453049	-0.000457736	0.00046993	0.000294499	0.00014725	0.000229894	0.000229894	0.000745337	0.000476378	0.00068763	0.00052315	POINT (-1493254.537345138 -6782.599878303103)
RGI60-03.00832	Iceberg	-92.31939904	79.45342848	4.552624326	QEI	Axel Heiberg, ACN	3	1	9	84	0	12.55588704	1.397777484	4.818131386	0.188637024	116.8514989	25.29921921	92.48648215	21.91160072	LE07_L1TP_053003_19990722_20170218_01_T1	LE07_L1TP_055003_20100819_20161213_01_T1	LC08_L1TP_052003_20190815_20190820_01_T1	1	1	-0.342769367	0.061148719	-0.817284625	0.060036338	0.00333467	0.000709636	0.008205711	0.001074723	-0.031442938	0.003648058	-0.023579289	0.002556769	-0.00289983	0.003378917	-0.073045342	0.008951423	0.005100972	0.005100972	0.001907522	0.001907522	0.008000803	0.006118578	0.074952865	0.00915241	POINT (-1148085.140212259 46501.21040435158)
RGI60-03.00994	Good Friday Bay	-91.76542293	78.54873738	3.436814219	QEI	Axel Heiberg, ACN	3	1	11	98	0	118.2675941	1.126721621	98.78892719	0.257776093	137.7667892	34.75873405	136.8315034	30.96935443	nan	LE07_L1TP_052004_20100814_20161213_01_T1	LC08_L1TP_052003_20190815_20190820_01_T1	0	0	0.19858224	0.030287735	0.080889486	0.015538594	-0.001929585	0.000348697	-0.000879385	0.000187373	-0.01849582	0.00179268	-0.02776171	0.002559301	0.006001228	0.002103006	0.005097459	0.003109706	0.045620804	0.013535459	0.029692425	0.010985146	0.039619575	0.013697857	0.024594966	0.011416817	POINT (-1247605.988328948 38453.95846796717)
RGI60-03.02429		-81.97119612	75.8034186	2.663850777	QEI	Devon, ACN	0	1	103	0	0	56.06080428	0.408858017	45.42944204	0.273667425	159.9097893	22.40485851	150.7825065	19.15303376	LE07_L1TP_037006_20000724_20170210_01_T1	LE07_L1TP_039006_20110705_20161207_01_T1	LC08_L1TP_040006_20190726_20190801_01_T1	0	0	-0.04475636	0.02082815	-0.073355692	0.023042425	0.00080617	0.000393627	0.001093164	0.000377533	-0.011861058	0.001752818	-0.01114896	0.001600224	-0.003058599	0.002629192	-0.004879644	0.003468139	0.014436529	0.0033313	0.00889012	0.002617804	0.017495128	0.004243844	0.013769764	0.004345214	POINT (-1534920.302552325 -216505.9164058756)
RGI60-03.02430		-81.80387076	75.79603034	0.783545152	QEI	Devon, ACN	0	1	33	0	0	3.771443729	0.495788421	2.315523618	0.37369313	140.9268053	25.38913028	136.7431303	23.71178318	LE07_L1TP_037006_20000724_20170210_01_T1	LE07_L1TP_039006_20110705_20161207_01_T1	LC08_L1TP_040006_20190726_20190801_01_T1	1	1	-0.007422274	0.007395788	-0.003689021	0.009592502	7.70E-05	7.80E-05	3.42E-05	8.92E-05	-0.003654836	0.000676281	-0.004376262	0.000772999	-0.00048788	0.000633062	-0.000238192	0.000602118	0.000252639	0.000252639	0.000149339	0.000149339	0.000740519	0.000681611	0.000387531	0.000620361	POINT (-1535087.867229783 -221103.6817023309)
RGI60-03.02431		-81.70247121	75.7909124	0.349989581	QEI	Devon, ACN	0	1	22	0	0	2.854382418	0.401257451	2.549704984	0.290182657	138.1290361	18.29356539	133.8514675	14.83192947	LE07_L1TP_037006_20000724_20170210_01_T1	LE07_L1TP_039006_20110705_20161207_01_T1	LC08_L1TP_040006_20190726_20190801_01_T1	1	1	-0.010083448	0.009260509	-0.010163653	0.008732338	9.70E-05	9.11E-05	8.90E-05	7.84E-05	-0.002473534	0.000482002	-0.002882937	0.000557846	-0.000655132	0.000789315	-0.000645651	0.000732326	5.31E-05	5.31E-05	9.83E-05	9.83E-05	0.000708279	0.000791102	0.000743919	0.000738889	POINT (-1535252.622446913 -223901.5108405199)
RGI60-03.02432		-81.60788564	75.80449049	0.372319864	QEI	Devon, ACN	0		0	0	0	3.387376382	0.42925435	1.371854653	0.85203897	85.30505955	46.89136184	82.05642244	31.29144295	LE07_L1TP_037006_20000724_20170210_01_T1	LE07_L1TP_039006_20110705_20161207_01_T1	LC08_L1TP_040006_20190726_20190801_01_T1	1	1	-0.003088719	0.002416521	-0.001177865	0.002700768	2.30E-05	1.87E-05	8.23E-06	1.89E-05	-0.000185526	3.93E-05	-0.000220805	4.18E-05	-0.000161632	0.000171134	-9.44E-05	0.000238294	7.98E-05	7.98E-05	3.53E-05	3.53E-05	0.000241465	0.000188839	0.000129714	0.0002409	POINT (-1533399.666583814 -226217.1225934059)
RGI60-03.02434		-81.49777162	75.79758402	0.23739148	QEI	Devon, ACN	0		0	0	0	4.036138107	0.500655808	2.677426047	1.27251361	83.70811152	44.11979032	79.58659731	26.28900425	LE07_L1TP_037006_20000724_20170210_01_T1	LE07_L1TP_039006_20110705_20161207_01_T1	LC08_L1TP_040006_20190726_20190801_01_T1	1	1	-0.003326364	0.0032577	-0.001617667	0.003111755	3.07E-05	3.03E-05	1.37E-05	2.65E-05	-0.000200913	2.50E-05	-0.013179111	0.001500904	-0.000168675	0.000214041	-0.000128551	0.000277656	6.04E-05	6.04E-05	3.96E-05	3.96E-05	0.000229093	0.000222404	0.000168195	0.000280472	POINT (-1533715.289026475 -229276.2685980436)
RGI60-03.02435	Devon Ice Cap NW	-83.19082253	75.72461905	2.332218868	QEI	Devon, ACN	0	1	101	0	0	18.31215036	0.239741888	12.269857	0.112181999	239.3122656	26.24421886	229.7031935	25.18819571	LE07_L1TP_036007_20000802_20170210_01_T1	LE07_L1TP_039006_20110705_20161207_01_T1	LC08_L1TP_040006_20190726_20190801_01_T1	1	1	-0.041485309	0.0323185	-0.065061422	0.038086653	0.00064136	0.000509498	0.000819731	0.000496858	-0.017574991	0.002732944	-0.017777409	0.002793787	-0.004719729	0.00467418	-0.00725047	0.006155938	0.005755358	0.005755358	0.003682689	0.003682689	0.010475088	0.007414317	0.010933159	0.007173407	POINT (-1547809.513283019 -184816.5638229643)
RGI60-03.02437		-81.38954234	75.78659618	0.318575695	QEI	Devon, ACN	0		0	0	0	3.379952298	0.410355938	2.200119264	0.36910497	89.21208627	50.87255221	84.57408314	38.48954187	LE07_L1TP_037006_20000724_20170210_01_T1	LE07_L1TP_039006_20110705_20161207_01_T1	nan	1	1	0.000263999	0.000759562	-0.000467436	0.000907066	-1.32E-06	3.83E-06	2.97E-06	5.81E-06	-0.005623752	0.001603195	-0.00781673	0.001911775	1.14E-05	3.73E-05	-1.84E-05	4.32E-05	6.36E-05	6.36E-05	5.00E-05	5.00E-05	5.22E-05	7.37E-05	6.84E-05	6.61E-05	POINT (-1534477.460244911 -232354.3847240196)
RGI60-03.02438		-81.32978208	75.7754162	0.837954705	QEI	Devon, ACN	0		0	0	0	4.76977244	0.55088994	3.080333493	0.390651821	96.04161165	53.65609473	90.42977205	40.4268364	LE07_L1TP_037006_20000724_20170210_01_T1	LE07_L1TP_039006_20110705_20161207_01_T1	LC08_L1TP_040006_20190726_20190801_01_T1	1	1	-0.008511963	0.008023541	-0.009051108	0.007137499	4.56E-05	4.39E-05	5.00E-05	4.03E-05	-0.000641129	0.000123443	-0.009226657	0.001547463	-0.000462267	0.000549916	-0.000707002	0.000715859	0.000281931	0.000281931	0.000180013	0.000180013	0.000744198	0.000617975	0.000887014	0.000738146	POINT (-1535453.060476289 -234140.5900508871)
RGI60-03.02442		-81.3334301	75.67078671	4.758740293	QEI	Devon, ACN	0	1	204	204	0	103.4969167	0.391288251	125.1891987	0.567883053	159.1298022	18.32390112	141.604396	15.72158559	LE07_L1TP_037006_20000724_20170210_01_T1	LE07_L1TP_039006_20110705_20161207_01_T1	LC08_L1TP_036006_20190815_20190820_01_T1	0	0	-0.116040376	0.034411241	-0.5604077	0.043998334	0.001498067	0.000517162	0.0063062	0.001174217	-0.010175149	0.001798363	-0.000855778	0.000144489	-0.001740339	0.001477204	-0.058882382	0.006990623	0.099350837	0.011188227	0.125597106	0.006392683	0.101091176	0.011285325	0.184479488	0.009472867	POINT (-1546875.632421158 -235781.6345148823)
RGI60-03.02442_2		-81.2952579	75.71096259	4.07961936	QEI	Devon, ACN	0	1	174	177	0	14.50050645	0.253098023	9.929945776	0.30178261	98.08053101	17.24016752	87.0297744	12.31081079	LE07_L1TP_037006_20000724_20170210_01_T1	LE07_L1TP_039006_20110705_20161207_01_T1	LC08_L1TP_036006_20190815_20190820_01_T1	1	1	-0.093056023	0.029587868	-0.100767013	0.03596153	0.001201342	0.000437021	0.001133919	0.000447673	-0.010993768	0.001943046	-0.010702488	0.001806996	-0.001981174	0.001363661	-0.004513853	0.00221531	0.003089155	0.003089155	0.001740492	0.001740492	0.005070329	0.003376751	0.006254345	0.002817253	POINT (-1542338.010070719 -236141.5230265013)
RGI60-03.02442_3		-81.23835534	75.64234615	0.239376602	QEI	Devon, ACN	0		0	0	0	3.625418265	0.261922286	1.906587906	0.324452277	85.17514461	73.99509524	81.62814314	39.56010921	LE07_L1TP_037006_20000724_20170210_01_T1	LE07_L1TP_039006_20110705_20161207_01_T1	LC08_L1TP_036006_20190815_20190820_01_T1	1	1	-0.005152034	0.005372649	-0.007897575	0.004460362	6.65E-05	7.03E-05	8.89E-05	5.24E-05	-0.000461996	8.17E-05	-0.000366677	6.19E-05	-0.00024007	0.000373543	-0.0005845	0.000481656	5.92E-05	5.92E-05	3.23E-05	3.23E-05	0.00029929	0.000378208	0.000616843	0.000482741	POINT (-1549582.750731462 -238826.0013143345)
RGI60-03.02446		-80.52707094	75.64531315	4.208931324	QEI	Devon, ACN	0		0	0	0	6.659712735	0.536833366	11.20041057	1.140756736	114.9720133	59.79225598	108.0914619	52.60400007	LE07_L1TP_037006_20000724_20170210_01_T1	LE07_L1TP_039006_20110705_20161207_01_T1	LC08_L1TP_036006_20190815_20190820_01_T1	0	0	-0.051343895	0.029114184	-0.124700904	0.041803278	0.000368035	0.000214858	0.000876725	0.000315247	-0.002960514	0.000411098	-0.002381884	0.000309779	-0.002672262	0.002723936	-0.009265614	0.006833753	0.000490992	0.001752392	0.002333951	0.002314752	0.003163255	0.003238936	0.011599565	0.007215141	POINT (-1546175.758054734 -257990.1547914286)
RGI60-03.02447		-81.14322881	75.64285323	0.258745728	QEI	Devon, ACN	0	1	9	0	0	2.507130735	0.549303746	1.719876619	0.495162452	30.00432022	21.23520987	30	18.11687705	LE07_L1TP_037006_20000724_20170210_01_T1	LE07_L1TP_039006_20110705_20161207_01_T1	LC08_L1TP_036006_20190815_20190820_01_T1	1	1	-0.000659271	0.003456979	-0.000284413	0.002990026	4.06E-06	2.13E-05	1.73E-06	1.82E-05	-0.000100856	3.06E-05	-0.000133481	3.72E-05	-6.63E-06	6.02E-05	-2.87E-06	4.10E-05	1.59E-05	1.59E-05	9.99E-06	9.99E-06	2.25E-05	6.22E-05	1.29E-05	4.22E-05	POINT (-1549128.832240004 -241389.7865954628)
RGI60-03.02448		-80.81365149	75.62671617	1.145085425	QEI	Devon, ACN	0		0	0	0	13.43521533	0.300084056	12.04327998	0.339753232	110.7153684	63.13744205	104.368862	52.76147098	LE07_L1TP_037006_20000724_20170210_01_T1	LE07_L1TP_039006_20110705_20161207_01_T1	LC08_L1TP_036006_20190815_20190820_01_T1	1	1	-0.012027529	0.008425456	-0.010314633	0.0080813	0.000135488	9.58E-05	0.000104508	8.26E-05	-0.001850778	0.000181725	-0.002039449	0.000216301	-0.000575374	0.00070068	-0.000736631	0.000832471	0.000229636	0.000114818	0.000107817	5.39E-05	0.00080501	0.000710025	0.000844448	0.000834215	POINT (-1549471.918207087 -250580.8369144101)
RGI60-03.02451		-80.37983153	75.62801044	1.340746349	QEI	Devon, ACN	0		0	0	0	18.16017928	0.742743497	32.48695552	1.374332674	119.3715187	65.09456371	112.8338326	58.97153469	LE07_L1TP_037006_20000724_20170210_01_T1	LE07_L1TP_039006_20110705_20161207_01_T1	LC08_L1TP_036006_20190815_20190820_01_T1	0	0	-0.016212016	0.010124096	-0.015709167	0.012827896	0.000116076	7.46E-05	0.00010953	9.09E-05	-0.000844026	0.000128614	-0.000891565	0.000130998	-0.000829212	0.00110321	-0.001121376	0.001369817	0.002262214	0.001733424	0.004273012	0.002840381	0.003091427	0.002054709	0.005394388	0.003153437	POINT (-1547389.463566947 -262281.6437273016)
RGI60-03.02451_2		-80.25319775	75.6177662	0.523150145	QEI	Devon, ACN	0		0	0	0	5.766480739	0.621450449	5.343092846	1.450562342	98.27253173	49.55131517	92.98152976	42.59980873	LE07_L1TP_037006_20000724_20170210_01_T1	LE07_L1TP_039006_20110705_20161207_01_T1	LC08_L1TP_036006_20190815_20190820_01_T1	1	1	-0.008687828	0.004281373	-0.012838545	0.005600897	6.22E-05	3.21E-05	8.95E-05	4.12E-05	-0.000481851	7.34E-05	-0.000457222	6.72E-05	-0.000450466	0.000457148	-0.000970745	0.000748989	0.000250664	0.000250664	1.06E-05	5.30E-06	0.00070113	0.00052136	0.000981346	0.000749008	POINT (-1547919.743486868 -265892.3168842827)
RGI60-03.02452		-81.04699832	75.59408907	1.729850502	QEI	Devon, ACN	0	1	75	0	0	19.94723069	0.426129903	19.88491395	0.50960046	182.4650302	24.84396288	178.7682752	20.81024345	LE07_L1TP_037006_20000724_20170210_01_T1	LE07_L1TP_039006_20110705_20161207_01_T1	LC08_L1TP_036006_20190815_20190820_01_T1	1	1	-0.036300578	0.017605255	-0.015130394	0.015667116	0.000384783	0.00019303	0.000145828	0.000152505	-0.013915675	0.001784876	-0.01678487	0.002459026	-0.003191954	0.002466074	-0.001314783	0.001681921	0.004244407	0.004244407	0.004107876	0.004107876	0.007436361	0.00490882	0.005422659	0.004438863	POINT (-1554034.994348803 -244828.4180421428)
RGI60-03.02452_2		-81.07200721	75.62453507	0.588420671	QEI	Devon, ACN	0		0	0	0	6.954236196	0.411862363	4.244626461	0.439273408	92.81953475	55.26469495	88.93424211	39.8322566	LE07_L1TP_037006_20000724_20170210_01_T1	LE07_L1TP_039006_20110705_20161207_01_T1	LC08_L1TP_036006_20190815_20190820_01_T1	1	1	-0.012746982	0.007330038	-0.019911271	0.007944214	0.000135117	7.96E-05	0.000191906	8.16E-05	-0.001768095	0.000226782	-0.001787367	0.000261854	-0.000613248	0.0007555	-0.00146738	0.001106588	0.000344353	0.000344353	0.000129746	0.000129746	0.000957601	0.000830277	0.001597126	0.001114168	POINT (-1550823.755088718 -243628.8390350682)
RGI60-03.02454		-80.90021646	75.62293385	0.413883134	QEI	Devon, ACN	0		0	0	0	3.340752064	0.343389109	3.723508104	0.388680131	102.6331501	61.63587456	97.36980221	47.73293598	LE07_L1TP_037006_20000724_20170210_01_T1	LE07_L1TP_039006_20110705_20161207_01_T1	LC08_L1TP_036006_20190815_20190820_01_T1	1	1	3.19E-05	0.001987834	-0.001635149	0.003395479	-1.88E-07	1.17E-05	9.79E-06	2.04E-05	-0.000771614	0.000153535	-0.001041264	0.000210727	1.58E-06	7.97E-05	-0.000133662	0.000301224	0.000145419	0.000145419	0.000114667	0.000114667	0.000143837	0.000165841	0.00024833	0.000322311	POINT (-1550260.720188483 -248305.5291703885)
RGI60-03.02455		-80.1769897	75.59925442	0.425904216	QEI	Devon, ACN	0		0	0	0	3.490717687	0.504149926	2.578639708	0.656102925	97.41929449	48.22275934	92.50112506	40.43305201	LE07_L1TP_037006_20000724_20170210_01_T1	LE07_L1TP_039006_20110705_20161207_01_T1	LC08_L1TP_036006_20190815_20190820_01_T1	1	1	-0.00825303	0.004155907	-0.010456238	0.006470405	4.64E-05	2.55E-05	5.98E-05	3.92E-05	-0.00031067	6.81E-05	-0.000309502	6.70E-05	-0.000443578	0.000404882	-0.000819789	0.000690694	0.000114209	0.000114209	6.01E-05	6.01E-05	0.000557787	0.000420682	0.000879883	0.000693303	POINT (-1549576.906559189 -268299.3381603233)
RGI60-03.02456		-80.11902173	75.54196	1.803210572	QEI	Devon, ACN	0		0	0	0	16.16383098	1.540368777	17.12388729	1.77801792	119.3153988	58.89232387	112.5474352	55.45451215	LE07_L1TP_037006_20000724_20170210_01_T1	LE07_L1TP_039006_20110705_20161207_01_T1	LC08_L1TP_036006_20190815_20190820_01_T1	0	0	-0.039411432	0.012890437	-0.049263952	0.016057144	0.000269575	9.97E-05	0.000335259	0.000124588	-0.001810508	0.000313251	-0.001761596	0.00031444	-0.002016019	0.002344732	-0.003601661	0.00278592	0.001570961	0.001694712	0.00157753	0.001722949	0.00358698	0.002893063	0.00517919	0.003275653	POINT (-1555531.851815777 -270951.6448109754)
RGI60-03.02456_2		-80.11744389	75.56082273	0.565019268	QEI	Devon, ACN	0		0	0	0	2.683690286	0.431179859	3.767392644	0.341509304	86.83870535	39.78250346	83.26880521	34.06628922	LE07_L1TP_037006_20000724_20170210_01_T1	LE07_L1TP_039006_20110705_20161207_01_T1	LC08_L1TP_036006_20190815_20190820_01_T1	1	1	-0.010239804	0.009175523	-0.008126983	0.009222736	7.00E-05	6.39E-05	5.53E-05	6.35E-05	-0.000422891	7.32E-05	-0.00045785	8.17E-05	-0.000545616	0.000581226	-0.000646221	0.000701164	8.34E-05	8.34E-05	0.00012921	0.00012921	0.000628968	0.000587172	0.000775431	0.00071297	POINT (-1553474.173990665 -270637.3049494485)
RGI60-03.02457		-80.46833607	75.45013287	2.436673209	QEI	Devon, ACN	0	1	77	0	0	110.0604981	0.364719817	92.24789574	0.550508003	175.8202869	22.59367891	160.4221537	16.90244258	LE07_L1TP_037006_20000724_20170210_01_T1	LE07_L1TP_039006_20110705_20161207_01_T1	LC08_L1TP_036007_20190815_20190820_01_T1	0	0	-0.039149695	0.013107259	-0.056955472	0.023546491	0.000492604	0.000178007	0.000627603	0.00027211	-0.015603247	0.002121713	-0.016804861	0.002195469	-0.003224384	0.002169197	-0.004306333	0.003160122	0.048780884	0.006914978	0.03327695	0.005481798	0.052005268	0.00724723	0.037583284	0.006327438	POINT (-1567147.296907916 -263140.9208314359)
RGI60-03.02457_2		-80.51381906	75.47228911	1.767227632	QEI	Devon, ACN	0	1	60	0	0	12.77276657	0.318546821	8.780288614	0.591132666	131.2142098	18.76631774	120.1911623	13.08780906	LE07_L1TP_037006_20000724_20170210_01_T1	LE07_L1TP_039006_20110705_20161207_01_T1	LC08_L1TP_036007_20190815_20190820_01_T1	1	1	-0.088422043	0.020408383	-0.116714543	0.032443998	0.001112577	0.000298042	0.0012861	0.000395022	-0.016420773	0.002232879	-0.016849817	0.002201342	-0.005152627	0.003330236	-0.006289051	0.004220787	0.001897998	0.001897998	0.001242812	0.001242812	0.007050625	0.003833128	0.007531863	0.004399957	POINT (-1564944.191064793 -261493.843816413)
RGI60-03.02460		-80.33690198	75.49001467	1.047399873	QEI	Devon, ACN	0		0	0	0	27.33954026	0.265967842	25.95412442	0.351121099	103.2573147	55.0780474	98.83280181	47.98496551	LE07_L1TP_037006_20000724_20170210_01_T1	LE07_L1TP_039006_20110705_20161207_01_T1	LC08_L1TP_036007_20190815_20190820_01_T1	0	1	-0.00572967	0.010052172	-0.001368828	0.012542861	4.98E-05	8.77E-05	1.09E-05	9.95E-05	-0.00210188	0.000329178	-0.0025693	0.000402383	-0.000294136	0.000589269	-0.000143768	0.00080585	0.000663054	0.001501329	0.000770673	0.000385336	0.00095719	0.001612832	0.000914441	0.000893241	POINT (-1562201.119281268 -265996.4906167017)
RGI60-03.02462		-80.11951756	75.46675591	0.905071137	QEI	Devon, ACN	0		0	0	0	5.953180612	0.394305142	12.36441671	0.625208698	113.247554	61.03332721	107.5415648	52.95385487	LE07_L1TP_037006_20000724_20170210_01_T1	LE07_L1TP_039006_20110705_20161207_01_T1	LC08_L1TP_036007_20190815_20190820_01_T1	0	0	-0.007316792	0.007510945	-0.012018471	0.008863516	3.63E-05	3.78E-05	6.28E-05	4.75E-05	-0.000350736	6.48E-05	-0.000373386	6.34E-05	-0.000396067	0.000551519	-0.0009197	0.000928304	0.00021373	0.000301634	0.000779582	0.000566135	0.000609797	0.000628615	0.001699283	0.001087316	POINT (-1563709.103616768 -272362.0636811068)
RGI60-03.02463		-79.82364715	75.4575934	1.111412669	QEI	Devon, ACN	0		0	0	0	6.742594988	0.394860681	8.843243344	0.401389416	112.2422704	59.77760395	106.7414954	53.25177975	LE07_L1TP_037006_20000724_20170210_01_T1	LE07_L1TP_034007_20110702_20161207_01_T1	LC08_L1TP_036006_20190815_20190820_01_T1	0	0	-0.010578087	0.007191299	-0.01979159	0.008957911	5.01E-05	3.59E-05	9.75E-05	4.89E-05	-0.000486794	0.000109396	-0.000487985	0.000106085	-0.000571119	0.000655396	-0.001518687	0.001194094	0.000313999	0.000425285	0.000519204	0.00051056	0.000885118	0.000781289	0.002037891	0.001298665	POINT (-1563276.979810618 -280611.8895522422)
RGI60-03.02464		-79.68862666	75.41056961	3.03074911	QEI	Devon, ACN	0		0	0	0	19.18362821	2.820144261	27.21542203	1.111933735	131.1151803	75.26635316	124.0739696	71.44961089	LE07_L1TP_037006_20000724_20170210_01_T1	LE07_L1TP_034007_20110702_20161207_01_T1	LC08_L1TP_036006_20190815_20190820_01_T1	0	0	-0.071072178	0.021578731	-0.116604344	0.028376464	0.000402699	0.000143466	0.000650863	0.000195944	-0.005378602	0.001002464	-0.005379846	0.000953458	-0.003690246	0.004138656	-0.008168383	0.008737674	0.002266002	0.004530607	0.005368222	0.006375615	0.005956248	0.006136357	0.013536606	0.010816442	POINT (-1567716.914955679 -285223.933810231)
RGI60-03.02464_2		-79.54818535	75.34123882	1.194231798	QEI	Devon, ACN	0		2	0	0	16.77289813	0.6174706	19.75901948	0.817834274	101.1820151	52.76916025	96.35072251	46.58269794	LE07_L1TP_037006_20000724_20170210_01_T1	LE07_L1TP_034007_20110702_20161207_01_T1	LC08_L1TP_036007_20190815_20190820_01_T1	1	1	-0.112431672	0.032365258	-0.15968883	0.039435767	0.000637045	0.000218465	0.000891352	0.000270942	-0.005395786	0.001005667	-0.005382321	0.000953897	-0.005849635	0.006471442	-0.011441182	0.011179032	0.001673625	0.001673625	0.001787156	0.001787156	0.00752326	0.006684354	0.013228339	0.011320984	POINT (-1574538.144534504 -290453.9473516703)
RGI60-03.02465		-80.20670923	75.45513646	0.642075936	QEI	Devon, ACN	0		0	0	0	16.01983207	0.420924947	13.11146317	0.798159312	105.9581408	54.71125371	100.5905691	50.19264265	LE07_L1TP_037006_20000724_20170210_01_T1	LE07_L1TP_039006_20110705_20161207_01_T1	LC08_L1TP_036007_20190815_20190820_01_T1	0	0	-0.006935262	0.008709883	-0.016814013	0.007723191	6.27E-05	7.94E-05	0.000142561	6.90E-05	-0.000613613	9.59E-05	-0.000491929	7.56E-05	-0.000346676	0.000613496	-0.001257016	0.001010623	0.00043965	0.000552488	0.000294985	0.000411856	0.000786327	0.000825603	0.001552001	0.001091322	POINT (-1565385.287177653 -270200.2204176591)
RGI60-03.02465_2		-80.27246301	75.45412843	0.445353334	QEI	Devon, ACN	0		0	0	0	3.463265291	0.625674265	3.495650262	0.662758972	87.18338231	53.49531076	83.80253395	34.87437121	LE07_L1TP_037006_20000724_20170210_01_T1	LE07_L1TP_039006_20110705_20161207_01_T1	LC08_L1TP_036007_20190815_20190820_01_T1	1	1	-0.000396483	0.002621861	-0.00059108	0.002383756	3.58E-06	2.37E-05	5.01E-06	2.02E-05	-0.00021286	3.33E-05	-0.000259961	3.99E-05	-2.02E-05	0.000159281	-4.77E-05	0.000213457	0.000101379	0.000101379	9.69E-05	9.69E-05	0.00012157	0.000188807	0.000144542	0.000234418	POINT (-1565803.982033808 -268422.3705506565)
RGI60-03.02466		-79.8232745	75.30260005	2.538458239	QEI	Devon, ACN	0	1	8	0	0	47.71939568	4.074457718	19.20311412	0.929509362	230.5298337	27.37990928	217.8546854	21.85313341	LE07_L1TP_036007_20000802_20170210_01_T1	LE07_L1TP_036007_20100830_20161212_01_T1	LC08_L1TP_036007_20190815_20190820_01_T1	0	1	0.157998853	0.031963668	-0.127183634	0.04301543	-0.001380837	0.000313167	0.001205215	0.000428517	-0.028100095	0.002880702	-0.035229029	0.003863661	0.018287826	0.005310888	-0.013756863	0.008731806	0.021575198	0.021575198	0.006378804	0.006378804	0.003287372	0.003287372	0.020135667	0.010813583	POINT (-1580112.475384586 -283644.5087105455)
RGI60-03.02467	Devon Ice Cap Southeast2 Glacier	-80.46627982	74.98616777	9.424202475	QEI	Devon, ACN	1	1	431	0	0	8.393441479	0.724712221	24.58193029	0.562608096	205.9148249	25.80272082	187.0862342	19.85990111	LE07_L1TP_036007_20000802_20170210_01_T1	LE07_L1TP_036007_20100830_20161212_01_T1	LC08_L1TP_036007_20190815_20190820_01_T1	1	0	-0.95041145	0.081577381	-0.81562672	0.088531549	0.00987822	0.001828242	0.008679822	0.001665112	-0.066125818	0.010842709	-0.05878438	0.00929828	-0.095801836	0.047558358	-0.152646483	0.073005674	0.011084938	0.011084938	0.001308821	0.010913909	0.106886774	0.048833116	0.153955304	0.073816948	POINT (-1617655.682823307 -271681.5154466185)
RGI60-03.02467_2	Devon Ice Cap Southeast2 Glacier	-80.40444232	75.06436703	4.521353087	QEI	Devon, ACN	1	1	198	0	0	61.04412021	0.311867923	30.89711863	0.213884496	116.7592312	19.92784378	107.7172887	11.88855725	LE07_L1TP_036007_20000802_20170210_01_T1	LE07_L1TP_036007_20100830_20161212_01_T1	LC08_L1TP_036007_20190815_20190820_01_T1	0	1	-0.09585034	0.036777986	-0.185076107	0.034414992	0.000996233	0.000415697	0.001969562	0.00048082	-0.025423913	0.004168782	-0.025336436	0.004007617	-0.00504713	0.00366642	-0.008795822	0.005499565	0.011196056	0.006486211	0.009619489	0.009619489	0.016243186	0.007450743	0.018415311	0.011080604	POINT (-1608844.929656843 -271987.4458577847)
RGI60-03.02469		-80.36523684	74.80033348	8.481645304	QEI	Devon, ACN	0	1	515	0	0	7.071315548	0.721621983	7.012614961	0.583677952	139.5574779	26.61254449	130.8711497	14.42400736	LE07_L1TP_036007_20000802_20170210_01_T1	LE07_L1TP_036007_20100830_20161212_01_T1	LC08_L1TP_036007_20190815_20190820_01_T1	1	1	-0.909686445	0.165689963	-1.067428456	0.188675342	0.005079671	0.001137379	0.0069196	0.00150013	-0.031778964	0.004138582	-0.029226939	0.003668744	-0.063475244	0.032837727	-0.030135416	0.033422099	0.00545922	0.00545922	0.004392325	0.004392325	0.068934464	0.033288428	0.034527742	0.033709483	POINT (-1637416.627324307 -277970.2904412191)
RGI60-03.02473	Cunningham West	-81.39381244	74.57060865	2.599891284	QEI	Devon, ACN	2		0	0	0	11.29727761	0.30961947	6.58875473	0.195938485	117.1130401	60.2765482	110.1067862	53.6122234	LE07_L1TP_036007_20000802_20170210_01_T1	LT05_L1TP_038007_20090801_20161022_01_T1	LC08_L1TP_036007_20190815_20190820_01_T1	1	1	-0.02311243	0.011328402	-0.012022055	0.008319713	0.00020772	0.000106035	0.000138602	9.80E-05	-0.004459654	0.00063605	-0.004854954	0.000701639	-0.001172947	0.001065789	-0.000877106	0.000863614	0.002363877	0.002363877	0.001229158	0.001229158	0.003536824	0.002593033	0.002106264	0.001502218	POINT (-1667250.051804333 -252332.0365006276)
RGI60-03.02484		-82.21977543	74.54257987	1.333642253	QEI	Devon, ACN	0		0	0	0	6.476926494	0.555626039	5.027811277	0.314775691	107.074378	59.99392201	101.1702706	49.39465071	LE07_L1TP_036007_20000802_20170210_01_T1	nan	nan	1	0	-0.00033802	0.000884517	0	0	3.55E-06	9.30E-06	0	0	-0.004619089	0.000393663	0	0	-1.60E-05	5.29E-05	0	0	0.000678424	0.000678424	0	0.000331517	0.000694417	0.000680483	0	0	POINT (-1673784.872034363 -228691.4940893357)
RGI60-03.02488		-79.99634823	75.17289816	2.36309548	QEI	Devon, ACN	0	1	8	0	0	26.26517013	7.337888494	16.50742798	1.47024197	106.1128395	22.24206351	96.70075529	9.908633409	LE07_L1TP_036007_20000802_20170210_01_T1	LE07_L1TP_036007_20100830_20161212_01_T1	LC08_L1TP_036007_20190815_20190820_01_T1	1	1	-0.092452739	0.02317092	-0.114081801	0.021332269	0.001292023	0.000353179	0.00162919	0.000350372	-0.033966203	0.003706755	-0.035781483	0.003801068	-0.004005606	0.002891367	-0.00432798	0.003084829	0.004732692	0.004732692	0.001332161	0.001332161	0.008738298	0.005546024	0.005660141	0.003360182	POINT (-1595063.832884975 -281357.6137497715)
RGI60-03.02489		-83.1853868	74.83829323	3.156064577	QEI	Devon, ACN	0	1	132	0	0	110.9167154	0.354020083	108.5860958	0.25547079	197.6160918	23.01768523	181.090072	19.93020538	LE07_L1TP_036007_20000802_20170210_01_T1	LT05_L1TP_038007_20090801_20161022_01_T1	LC08_L1TP_036007_20190815_20190820_01_T1	0	0	-0.06814787	0.047270159	-0.186547673	0.03582968	0.000826742	0.000587039	0.002826557	0.000694021	-0.019973003	0.003032463	-0.016700934	0.002554641	-0.006445501	0.006028721	-0.028630744	0.017256485	0.047901545	0.007554438	0.044741277	0.006614849	0.054347046	0.009665144	0.073372021	0.018480868	POINT (-1644944.871928232 -196573.3195331635)
RGI60-03.02489_2		-83.6244596	74.9056996	4.311552985	QEI	Devon, ACN	0	1	179	0	0	71.99838916	0.047164065	26.06336949	0.044499125	165.3980511	17.91672281	151.0918134	16.5333544	LE07_L1TP_036007_20000802_20170210_01_T1	LT05_L1TP_038007_20090801_20161022_01_T1	LC08_L1TP_036007_20190815_20190820_01_T1	0	0	-0.198954652	0.04852637	-0.251592662	0.036939063	0.002413635	0.000693441	0.003812114	0.000808261	-0.023383039	0.003550202	-0.018549181	0.002837356	-0.015355989	0.009260851	-0.028434023	0.020865843	0.031329751	0.006297116	0.000162228	0.003371863	0.04668574	0.011198975	0.028596251	0.021136529	POINT (-1639001.162610122 -183134.9768753053)
RGI60-03.01630		-78.03285612	78.83008704	0.399702082	QEI	Prince of Wales, ACN	0		0	0	0	29.40488937	0.546339136	21.68154917	0.13975562	101.296649	50.02140644	96.9053406	47.9998649	LE07_L1TP_043003_20010721_20170204_01_T1	LE07_L1TP_040004_20100725_20161213_01_T1	LC08_L1TP_043003_20190816_20190902_01_T1	0	1	-0.030117058	0.01218401	-0.002902534	0.005627164	0.000398427	0.000170386	4.41E-05	8.57E-05	-0.000920804	0.000127642	-0.000964433	0.000147891	-0.001248981	0.001059746	-0.0001078	0.000315834	0.000161292	0.000543283	0.00016758	8.38E-05	0.001410273	0.001190889	0.00027538	0.000326759	POINT (-1190884.511003928 -252416.6402490105)
RGI60-03.01641		-78.20377732	78.85255596	1.314787474	QEI	Prince of Wales, ACN	0	1	8	53	0	70.50697539	1.174715943	67.4944254	0.333884326	144.7435889	48.10914331	137.4597839	46.54034585	LE07_L1TP_043003_20010721_20170204_01_T1	LE07_L1TP_040004_20100725_20161213_01_T1	LC08_L1TP_043003_20190816_20190902_01_T1	0	0	-0.046880037	0.015559415	-0.018857165	0.01319964	0.000577684	0.000209555	0.000270113	0.000192906	-0.005344633	0.000782429	-0.005643261	0.000799298	-0.001300182	0.000718104	-0.000842259	0.000801827	0.008167811	0.00389323	0.006855149	0.003607606	0.009467993	0.003958903	0.007697408	0.003695639	POINT (-1189220.571485026 -248359.2992509611)
RGI60-03.01644		-77.99974545	78.94752818	0.960233119	QEI	Prince of Wales, ACN	0	1	14	39	0	54.60863613	15.11604764	44.93391974	0.494383851	225.1180207	44.92442065	221.5040051	43.51310727	LE07_L1TP_043003_20010721_20170204_01_T1	LE07_L1TP_040004_20100725_20161213_01_T1	LC08_L1TP_043003_20190816_20190902_01_T1	0	0	-0.003441627	0.010681824	0.000840963	0.010378993	3.70E-05	0.00011514	-1.05E-05	0.000129883	-0.005894392	0.000933411	-0.006814146	0.001148061	3.27E-06	0.000161489	-1.85E-06	0.000157574	0.005806882	0.00428932	0.002570203	0.001916345	0.00580361	0.004292359	0.002572052	0.001922813	POINT (-1178143.685486824 -250427.6416290314)
RGI60-03.01650		-78.01000483	79.04417804	0.246575429	QEI	Prince of Wales, ACN	0	1	0	12	0	7.084434752	1.542934589	3.103457533	0.343070699	30.41693136	53.06815601	30.4411836	52.16342824	LE07_L1TP_043003_20010721_20170204_01_T1	LE07_L1TP_045003_20100813_20161213_01_T1	LC08_L1TP_043003_20190816_20190902_01_T1	1	1	-0.004087442	0.004302291	-0.00090943	0.004438382	3.83E-05	4.07E-05	9.69E-06	4.73E-05	-0.000413579	6.21E-05	-0.000454311	7.18E-05	-2.88E-05	8.81E-05	3.38E-07	6.47E-05	5.50E-05	5.50E-05	3.40E-05	3.40E-05	8.38E-05	0.000103842	3.37E-05	7.31E-05	POINT (-1167824.878221641 -248015.713038896)
RGI60-03.01651		-78.12730574	79.04589468	0.520442202	QEI	Prince of Wales, ACN	0	1	0	21	0	10.77859091	1.25020418	7.875707336	0.33607542	30.20073498	53.06815601	30	52.16342824	LE07_L1TP_043003_20010721_20170204_01_T1	LE07_L1TP_045003_20100813_20161213_01_T1	LC08_L1TP_043003_20190816_20190902_01_T1	1	1	-0.001666006	0.005160904	-0.000835432	0.00689614	1.57E-05	4.88E-05	8.96E-06	7.40E-05	-0.000892348	0.00019869	-0.001004866	0.0002243	-1.15E-05	9.82E-05	-4.57E-06	0.000134176	0.000207025	0.000207025	0.000150668	0.000150668	0.000218488	0.000229141	0.00015524	0.000201753	POINT (-1168146.051866033 -245585.6097859103)
RGI60-03.01653		-78.62379659	79.05138241	0.785824413	QEI	Prince of Wales, ACN	0		0	0	0	17.91833565	1.066039956	14.44328428	0.267757543	104.5844252	51.77579757	99.99195104	48.90885184	LE07_L1TP_043003_20010721_20170204_01_T1	LE07_L1TP_045003_20100813_20161213_01_T1	LC08_L1TP_043003_20190816_20190902_01_T1	1	1	-0.00073378	0.009653617	-0.00373703	0.007858672	7.13E-06	9.38E-05	4.23E-05	8.92E-05	-0.002483831	0.000350692	-0.002829173	0.000402973	-3.43E-05	0.000462344	-0.000288548	0.000706134	0.001021335	0.001021335	0.000780066	0.000780066	0.001055647	0.00112111	0.001068614	0.001052201	POINT (-1169640.568987658 -235335.4144910343)
RGI60-03.01687		-76.01933294	78.52425505	0.284031145	QEI	Prince of Wales, ACN	0		0	0	0	5.133318292	1.472333396	6.523340719	0.326918303	89.1255788	56.62185829	86.02459198	34.49101772	LE07_L1TP_042004_19990709_20170218_01_T1	LE07_L1TP_040004_20100725_20161213_01_T1	LC08_L1TP_043003_20190816_20190902_01_T1	1	1	-0.015828662	0.005436914	-0.00130763	0.003169361	0.000153207	5.52E-05	1.21E-05	2.93E-05	-0.000248234	2.68E-05	-0.000265745	2.84E-05	-0.000782	0.000760414	-9.93E-05	0.000276301	7.59E-05	7.59E-05	8.69E-06	4.35E-06	0.000857948	0.000764198	0.000108008	0.000276335	POINT (-1213829.685867061 -302206.7322614797)
RGI60-03.01687_2		-75.32173618	78.52705351	2.283124005	QEI	Prince of Wales, ACN	0	1	13	92	0	66.93607849	2.214844935	49.99312151	0.12438905	86.82276799	47.31825641	84.34655494	46.12741459	LE07_L1TP_043003_20010721_20170204_01_T1	LE07_L1TP_040004_20100725_20161213_01_T1	LC08_L1TP_043003_20190816_20190902_01_T1	0	0	-0.015147571	0.018152594	-0.010466833	0.016994237	0.000119627	0.00014394	9.68E-05	0.000157481	-0.003011463	0.00032553	-0.003315596	0.000354471	-5.06E-05	0.000283489	-0.000136112	0.000420045	0.009955241	0.006677651	0.006403752	0.004951095	0.01000585	0.006683665	0.006539864	0.004968881	POINT (-1209763.347224467 -316884.989319924)
RGI60-03.01694		-76.31605526	78.0172427	5.308332073	QEI	Prince of Wales, ACN	0		0	0	0	9.878116293	3.923389368	3.74735961	0.327114776	112.4543568	54.49683835	104.812359	52.22332463	LE07_L1TP_042004_19990709_20170218_01_T1	LE07_L1TP_040004_20100725_20161213_01_T1	LC08_L1TP_043003_20190816_20190902_01_T1	1	1	-0.154041268	0.047635744	-0.12788322	0.056994045	0.00135403	0.000429989	0.00107241	0.000485185	-0.006900333	0.00049838	-0.005919264	0.000460955	-0.007604834	0.008933199	-0.009358568	0.007455846	0.000452084	0.000226042	0.00144462	0.00144462	0.008056919	0.008936058	0.010803187	0.007594509	POINT (-1269445.075179146 -309080.5187447711)
RGI60-03.01699	Cape Dunsterville	-75.69458986	78.04610493	1.445133722	QEI	Prince of Wales, ACN	1		0	0	0	28.83808384	8.728791703	4.265168576	0.5974814	96.84675451	43.11727645	91.05514358	41.18602057	LE07_L1TP_042004_19990709_20170218_01_T1	LE07_L1TP_040004_20100725_20161213_01_T1	LC08_L1TP_043003_20190816_20190902_01_T1	0	1	-0.060747783	0.01573002	-0.037918338	0.016398973	0.000521556	0.000151258	0.000306917	0.000137949	-0.002215509	0.000289359	-0.001933526	0.000236663	-0.00306163	0.002815508	-0.002817153	0.002237314	0.001754124	0.002102934	0.00038363	0.00038363	0.004815755	0.003514174	0.003200783	0.002269966	POINT (-1262947.226145041 -322048.2158978625)
RGI60-03.01703		-75.73307328	78.12795355	1.494543911	QEI	Prince of Wales, ACN	0		0	0	0	27.05425925	24.55224737	10.75330149	3.459248011	112.9918519	55.12401955	106.9190321	53.12914473	LE07_L1TP_042004_19990709_20170218_01_T1	LE07_L1TP_040004_20100725_20161213_01_T1	LC08_L1TP_043003_20190816_20190902_01_T1	0	1	-0.025437822	0.016476911	-0.023598505	0.019519532	0.000157202	0.000103106	0.000133918	0.000111937	-0.001593395	0.000164253	-0.002387382	0.000287405	-0.001343505	0.001477561	-0.001767254	0.001954966	0.003915007	0.004547936	0.000199487	9.97E-05	0.005258512	0.004781936	0.001966741	0.001957509	POINT (-1254454.414152725 -318985.3678943391)
RGI60-03.01704		-75.81554421	78.12419052	1.299237793	QEI	Prince of Wales, ACN	0		0	0	0	11.66209041	2.696158165	3.785205192	0.018425842	112.8039034	54.98872294	106.7719001	52.7288161	LE07_L1TP_042004_19990709_20170218_01_T1	LE07_L1TP_040004_20100725_20161213_01_T1	LC08_L1TP_043003_20190816_20190902_01_T1	0	1	-0.017466343	0.009646687	-0.008745588	0.010595715	0.000130466	7.36E-05	5.92E-05	7.20E-05	-0.001047237	0.000121986	-0.002846899	0.000327662	-0.000901437	0.000947184	-0.000654332	0.000969183	0.000792222	0.000981548	0.000337458	0.000337458	0.00169366	0.001364036	0.00099179	0.001026252	POINT (-1255312.770288977 -317280.6193635338)
RGI60-03.01707		-76.53675823	78.14420895	9.22597772	QEI	Prince of Wales, ACN	0	1	36	0	0	25.05790341	7.516197514	10.41542654	1.235642955	90.83647278	17.41022393	82.27088867	8.928359779	LE07_L1TP_042004_19990709_20170218_01_T1	LE07_L1TP_040004_20100725_20161213_01_T1	LC08_L1TP_043003_20190816_20190902_01_T1	1	1	-0.422963944	0.116688319	-0.3946109	0.151827504	0.003173828	0.000919131	0.002986677	0.001182452	-0.032299312	0.00284441	-0.034021196	0.003175003	-0.001013515	0.004101682	-0.001655638	0.004794174	0.011384852	0.011384852	0.004114761	0.004114761	0.012398367	0.012101183	0.005770399	0.00631786	POINT (-1257069.798796869 -300942.9292527781)
RGI60-03.01714		-76.97537689	78.20305813	3.556757586	QEI	Prince of Wales, ACN	0	1	8	157	0	31.24535356	13.04936328	13.04532359	0.551965735	89.34606124	51.0370176	80.90277278	49.83278728	LE07_L1TP_042004_19990709_20170218_01_T1	LE07_L1TP_040004_20100725_20161213_01_T1	LC08_L1TP_043003_20190816_20190902_01_T1	0	1	-0.081136799	0.019709085	-0.091806002	0.023398076	0.000556501	0.000159732	0.000675669	0.000197056	-0.003233232	0.00049437	-0.01821209	0.002582096	-0.001012995	0.000814584	-0.005076866	0.00167957	0.007913452	0.006516752	0.003111006	0.003111006	0.008926448	0.006567465	0.008187872	0.003535437	POINT (-1253043.00930659 -289855.032173103)
RGI60-03.01714_2		-76.9253202	78.24163157	5.401358911	QEI	Prince of Wales, ACN	0	1	25	225	0	83.42629203	2.22108044	56.38895945	0.287933922	165.0482212	50.05406615	154.38903	48.99966428	LE07_L1TP_042004_19990709_20170218_01_T1	LE07_L1TP_040004_20100725_20161213_01_T1	LC08_L1TP_043003_20190816_20190902_01_T1	0	0	-0.242695614	0.034662767	-0.300455996	0.042845192	0.001664602	0.000348287	0.002211281	0.000444661	-0.015099184	0.002308705	-0.027392953	0.003883752	-0.003157024	0.002180389	-0.009258474	0.003039682	0.060929115	0.017862243	0.020521364	0.01229099	0.064086139	0.017994828	0.029779838	0.012661284	POINT (-1248665.16146679 -289991.8517385679)
RGI60-03.01716		-76.48515604	78.25355267	0.534203191	QEI	Prince of Wales, ACN	0	1	0	34	0	8.797042146	1.193679064	2.647223368	0.197203743	46.8261991	53.06815601	35.12267301	52.16342824	LE07_L1TP_042004_19990709_20170218_01_T1	LE07_L1TP_040004_20100725_20161213_01_T1	LC08_L1TP_043003_20190816_20190902_01_T1	1	1	-0.008298251	0.004990114	-0.003853674	0.003131675	5.84E-05	3.56E-05	2.80E-05	2.30E-05	-0.001001831	0.000102461	-0.001206033	0.000143965	-3.34E-05	9.88E-05	-2.97E-05	6.25E-05	0.000295822	0.000295822	4.04E-05	4.04E-05	0.000329266	0.000311887	7.01E-05	7.45E-05	POINT (-1245128.333575913 -299270.0622968199)
RGI60-03.01718		-76.41365397	78.2462517	1.16734338	QEI	Prince of Wales, ACN	0	1	0	20	0	17.64288783	6.706070878	6.526359299	0.456886918	62.3492457	32.55683201	54.16016204	25.04723069	LE07_L1TP_042004_19990709_20170218_01_T1	LE07_L1TP_040004_20100725_20161213_01_T1	LC08_L1TP_043003_20190816_20190902_01_T1	1	1	-0.009911952	0.010727846	-0.013775011	0.011864913	8.48E-05	9.24E-05	0.000120374	0.000104857	-0.001855842	0.000241521	-0.00207205	0.00026941	-4.98E-05	0.000189603	-0.000224346	0.000337765	0.001012984	0.001012984	0.000270814	0.000270814	0.001062753	0.001030576	0.00049516	0.000432927	POINT (-1245532.797513563 -301011.9232881678)
RGI60-03.01719		-76.28815798	78.24442621	1.097852666	QEI	Prince of Wales, ACN	0		0	0	0	32.47508364	3.131264978	11.94289948	0.206615486	107.4075253	51.95376738	101.1056908	50.08918597	LE07_L1TP_042004_19990709_20170218_01_T1	LE07_L1TP_040004_20100725_20161213_01_T1	LC08_L1TP_043003_20190816_20190902_01_T1	0	0	-0.037479037	0.010227506	-0.00882562	0.010210915	0.000303158	9.20E-05	6.98E-05	8.14E-05	-0.0009564	0.000127229	-0.001001851	0.000142951	-0.001920778	0.001604956	-0.000688972	0.000934889	0.002510317	0.001663763	0.00021006	0.000604894	0.004431095	0.002311708	0.000899033	0.001113515	POINT (-1245065.150493268 -303786.8058417412)
RGI60-03.01727		-75.22370817	78.38555398	0.927189869	QEI	Prince of Wales, ACN	0	1	49	47	0	18.76033473	12.29677664	5.415947947	2.176363144	30.09453473	12.1203861	30	2.811305142	LE07_L1TP_042004_19990709_20170218_01_T1	LE07_L1TP_040004_20100725_20161213_01_T1	LC08_L1TP_043003_20190816_20190902_01_T1	1	1	-0.004591913	0.006784434	-0.01064357	0.008712916	2.85E-05	4.22E-05	5.87E-05	4.86E-05	-0.006071513	0.000691613	-0.00646997	0.000826549	-4.62E-05	0.000123697	-0.00011375	0.000171848	0.000291564	0.000291564	0.000116063	0.000116063	0.00033773	0.000316719	0.000229813	0.00020737	POINT (-1224231.032128188 -322913.9185142972)
RGI60-03.01729		-75.28733008	78.39788555	1.789518589	QEI	Prince of Wales, ACN	0	1	83	83	0	14.93657716	13.90177602	4.508383	0.466169266	62.30485954	11.84692327	52.25224927	5.83129362	LE07_L1TP_042004_19990709_20170218_01_T1	LE07_L1TP_040004_20100725_20161213_01_T1	LC08_L1TP_043003_20190816_20190902_01_T1	1	1	-0.044966464	0.019884763	-0.058934906	0.020346141	0.000368094	0.000175261	0.000439159	0.000169531	-0.002001935	0.000353315	-0.010093208	0.001743494	-0.001001506	0.000720713	-0.002889023	0.0012703	0.000162417	8.12E-05	0.000249352	0.000249352	0.001163923	0.000725274	0.003138375	0.001294542	POINT (-1223280.068953968 -321210.6590247818)
RGI60-03.01730		-75.46052699	78.41507393	2.724680381	QEI	Prince of Wales, ACN	0	1	18	139	0	12.38304308	6.113443936	3.690074855	0.412105781	95.6709673	47.567086	84.05860081	46.07044889	LE07_L1TP_042004_19990709_20170218_01_T1	LE07_L1TP_040004_20100725_20161213_01_T1	LC08_L1TP_043003_20190816_20190902_01_T1	1	1	-0.143456276	0.034514993	-0.09626887	0.037995347	0.000905462	0.000262529	0.00058863	0.000250161	-0.004665161	0.000754809	-0.004367249	0.000688363	-0.005099097	0.001912052	-0.004963975	0.002357877	0.000356029	0.000178015	0.000598692	0.000598692	0.005455127	0.001920321	0.005562666	0.002432697	POINT (-1222419.817727436 -317037.9138125716)
RGI60-03.01731		-75.59553932	78.43273016	0.319513038	QEI	Prince of Wales, ACN	0	1	0	27	0	5.119745853	1.932374264	2.379114263	0.385449663	65.50146619	53.06815601	56.00604761	52.16342824	LE07_L1TP_042004_19990709_20170218_01_T1	LE07_L1TP_040004_20100725_20161213_01_T1	LC08_L1TP_043003_20190816_20190902_01_T1	1	1	-0.007468669	0.008012412	-0.008297128	0.007370822	6.04E-05	6.53E-05	6.35E-05	5.71E-05	-0.000962311	0.000133095	-0.000986565	0.000135144	-0.000152711	0.000246825	-0.000182743	0.000237873	4.91E-05	4.91E-05	4.97E-05	4.97E-05	0.00020185	0.000251669	0.000232468	0.000243015	POINT (-1221287.083486694 -313674.5782328317)
RGI60-03.01731_2		-75.69480066	78.43919308	0.876965422	QEI	Prince of Wales, ACN	0	1	0	42	0	8.655051292	1.342025036	2.443529212	0.291705319	57.56388883	52.02754724	51.20856016	51.14882178	LE07_L1TP_042004_19990709_20170218_01_T1	nan	nan	0	0	-0.002862756	0.003420493	0	0	2.09E-05	2.52E-05	0	0	-0.000377863	5.23E-05	0	0	-6.80E-05	0.000117865	0	0	8.22E-05	0.00041885	0	0.000101287	0.000150214	0.000435118	0	0	POINT (-1221141.536647998 -311383.0902683425)
RGI60-03.01733		-76.08536291	78.45933901	3.236233114	QEI	Prince of Wales, ACN	0	1	0	134	0	48.56696329	7.604263676	64.5735177	1.338867493	110.2000985	53.06815601	96.20939753	52.16342824	LE07_L1TP_042004_19990709_20170218_01_T1	LE07_L1TP_040004_20100725_20161213_01_T1	LC08_L1TP_043003_20190816_20190902_01_T1	0	0	-0.11764927	0.035120551	-0.083445059	0.032161604	0.000935064	0.000315307	0.000679341	0.000279185	-0.004739858	0.000743308	-0.00456121	0.000650541	-0.003682712	0.001737439	-0.004360784	0.002091909	0.013794768	0.008107797	0.016570118	0.009506264	0.01747748	0.008291867	0.020930902	0.009733711	POINT (-1221090.18911891 -302520.3429882139)
RGI60-03.01738		-76.70498924	78.51215282	2.960932704	QEI	Prince of Wales, ACN	0	1	16	111	0	152.3786605	6.894685425	110.6700266	0.385242023	345.3024325	49.04789721	339.4280477	47.77344746	LE07_L1TP_042004_19990709_20170218_01_T1	LE07_L1TP_040004_20100725_20161213_01_T1	LC08_L1TP_043003_20190816_20190902_01_T1	0	0	-0.041147424	0.017016829	-0.066647835	0.020299775	0.000272897	0.000140734	0.000480317	0.00020038	-0.006418568	0.001977507	-0.007543316	0.002150451	-0.001025203	0.000661568	-0.006821783	0.002307376	0.153751108	0.021031203	0.10661613	0.011446727	0.154776312	0.021041606	0.113437913	0.011676966	POINT (-1218651.29076751 -287964.9117774919)
RGI60-03.01740		-76.36350736	78.54808195	0.21953301	QEI	Prince of Wales, ACN	0		0	0	0	2.594721452	0.774649438	2.12850935	0.249268151	95.28968005	52.43946133	92.41248605	42.63117011	LE07_L1TP_043003_20010721_20170204_01_T1	LE07_L1TP_040004_20100725_20161213_01_T1	LC08_L1TP_043003_20190816_20190902_01_T1	1	1	-0.000986576	0.006447346	0.00066073	0.006090571	6.11E-06	4.00E-05	-5.14E-06	4.74E-05	-0.000337093	0.000116347	-0.000421194	0.00012361	-4.47E-05	0.000254613	2.78E-05	0.000225971	3.15E-05	3.15E-05	3.54E-05	3.54E-05	7.62E-05	0.000256557	7.57E-06	0.000228727	POINT (-1213082.920121483 -294293.6241722319)
RGI60-03.01741		-76.22728494	78.54539247	0.186038867	QEI	Prince of Wales, ACN	0		0	0	0	6.029889389	3.89359269	2.832807196	0.173230398	85.41630382	45.89673864	82.58935987	31.24282296	LE07_L1TP_043003_20010721_20170204_01_T1	LE07_L1TP_040004_20100725_20161213_01_T1	LC08_L1TP_043003_20190816_20190902_01_T1	1	1	-0.006925413	0.00499022	0.003273918	0.004583545	6.38E-05	4.75E-05	-3.56E-05	5.03E-05	-0.000356529	6.77E-05	-0.000418946	7.68E-05	-0.000351306	0.000342463	-2.00E-05	6.23E-05	2.95E-05	2.95E-05	4.23E-05	4.23E-05	0.00038083	0.000343734	6.23E-05	7.53E-05	POINT (-1212666.356624237 -297247.1706445275)
RGI60-03.01742	Alfred Newton	-74.88934066	78.57016916	2.627647315	QEI	Prince of Wales, ACN	3	1	26	123	0	10.4695943	3.278009754	2.772483702	0.342393209	75.65103676	39.30349853	58.19457781	35.73744369	LE07_L1TP_043003_20010721_20170204_01_T1	LE07_L1TP_040004_20100725_20161213_01_T1	LC08_L1TP_043003_20190816_20190902_01_T1	1	1	-0.142065321	0.037763712	-0.11686944	0.035868102	0.001263153	0.000354261	0.001120515	0.000358591	-0.005681418	0.000508055	-0.003853853	0.000349465	-0.003263391	0.001749355	-0.00541063	0.002271894	0.001705087	0.001705087	0.000270802	0.000270802	0.004968478	0.00244286	0.005681432	0.002287977	POINT (-1202771.189058835 -324772.6406948756)
RGI60-03.01743		-74.86436537	78.65894812	1.656908316	QEI	Prince of Wales, ACN	0	1	38	125	0	12.19973411	7.182936545	4.214940719	0.937763723	119.5053716	40.9300411	108.4608609	38.5563288	LE07_L1TP_043003_20010721_20170204_01_T1	LE07_L1TP_040004_20100725_20161213_01_T1	LC08_L1TP_043003_20190816_20190902_01_T1	1	1	-0.016668692	0.01396772	-0.014303582	0.013523698	0.000135375	0.000114173	0.000125876	0.000119738	-0.005195978	0.000496118	-0.005351134	0.000559083	-0.000940304	0.001051518	-8.38E-05	0.000264091	0.001763858	0.001763858	0.00069279	0.00069279	0.002704162	0.002053505	0.000776639	0.000741419	POINT (-1193229.259001953 -322754.2446765446)
RGI60-03.01744		-74.91504303	78.68817988	2.879214102	QEI	Prince of Wales, ACN	0	1	52	127	0	38.91413814	1.21719618	32.41071743	0.314487903	111.628315	36.9492704	105.3816634	35.11106903	LE07_L1TP_043003_20010721_20170204_01_T1	LE07_L1TP_040004_20100725_20161213_01_T1	LC08_L1TP_043003_20190816_20190902_01_T1	0	0	-0.031107297	0.026270752	-0.031532551	0.022361198	0.000247327	0.000212695	0.000299657	0.000217471	-0.007047947	0.001143916	-0.007781887	0.001200508	-0.001627799	0.001797981	-0.000582165	0.000717911	0.006345982	0.004538019	0.002838101	0.00371947	0.00797378	0.004881224	0.003420267	0.00378812	POINT (-1190418.663589111 -320864.3310098853)
RGI60-03.01745		-74.8285172	78.75403977	0.65903364	QEI	Prince of Wales, ACN	0		0	0	0	10.4490679	1.233821501	5.665391944	0.266926691	106.2119454	50.18591621	100.6355972	48.11809132	LE07_L1TP_043003_20010721_20170204_01_T1	LE07_L1TP_040004_20100725_20161213_01_T1	LC08_L1TP_043003_20190816_20190902_01_T1	1	1	-0.006476434	0.005692126	-0.005675605	0.004704547	5.92E-05	5.32E-05	5.58E-05	4.75E-05	-0.003604884	0.000667788	-0.010337627	0.001961521	-0.000326542	0.000413797	-0.000425182	0.000460143	0.000491739	0.000491739	0.000257551	0.000257551	0.000818281	0.000642678	0.000682733	0.000527318	POINT (-1182961.676497656 -320771.4144938064)
RGI60-03.01746		-74.83399088	78.76341152	0.874471792	QEI	Prince of Wales, ACN	0		0	0	0	14.93934588	7.33446311	3.556372263	0.369691077	107.4218948	50.12136134	101.4933595	48.52070685	LE07_L1TP_043003_20010721_20170204_01_T1	LE07_L1TP_040004_20100725_20161213_01_T1	LC08_L1TP_043003_20190816_20190902_01_T1	1	1	-0.023699752	0.017534484	-0.025296796	0.016071278	0.000193349	0.000145582	0.000229301	0.000150306	-0.0060238	0.000842038	-0.009653693	0.00155828	-0.001215534	0.001382928	-0.001846045	0.0017816	0.001088537	0.001088537	0.000243553	0.000243553	0.00230407	0.001759944	0.002089599	0.001798171	POINT (-1182000.379549495 -320389.5289470273)
RGI60-03.01777		-76.99960688	78.99671294	0.448146742	QEI	Prince of Wales, ACN	0		0	0	0	5.571975854	0.977235935	4.058745907	0.195027185	92.44372461	47.58476664	88.747942	37.63749444	LE07_L1TP_043003_20010721_20170204_01_T1	LE07_L1TP_045003_20100813_20161213_01_T1	LC08_L1TP_043003_20190816_20190902_01_T1	1	1	-0.010869385	0.005703896	-0.007189245	0.005750014	0.000121923	6.72E-05	9.00E-05	7.35E-05	-0.001545662	0.000259225	-0.001557226	0.00025813	-0.000526396	0.000483638	-0.000515423	0.000569158	0.000162185	0.000162185	0.000108133	0.000108133	0.000688582	0.000510108	0.000623556	0.000579339	POINT (-1168339.384768248 -269740.8439078491)
RGI60-03.01779		-77.31216519	78.98043817	0.467625931	QEI	Prince of Wales, ACN	0		0	0	0	15.07940197	1.243154563	6.04605532	0.278536851	95.92674915	45.93264262	92.17535453	40.00167832	LE07_L1TP_043003_20010721_20170204_01_T1	LE07_L1TP_045003_20100813_20161213_01_T1	LC08_L1TP_043003_20190816_20190902_01_T1	1	1	-0.001252516	0.005168489	-0.005934842	0.006316514	1.48E-05	6.11E-05	7.86E-05	8.49E-05	-0.000835184	0.000152122	-0.000786313	0.000146962	-5.01E-05	0.000276508	-0.000430196	0.000586395	0.000448873	0.000448873	0.000167947	0.000167947	0.00049896	0.000527204	0.000598144	0.000609972	POINT (-1171533.973210398 -263755.2198558167)
RGI60-03.01780		-77.46380996	78.97725677	0.271734157	QEI	Prince of Wales, ACN	0		0	0	0	17.76321735	0.868799376	7.718536828	0.258724843	82.77064873	39.37766049	79.87711625	28.97865085	LE07_L1TP_043003_20010721_20170204_01_T1	LE07_L1TP_040004_20100725_20161213_01_T1	LC08_L1TP_043003_20190816_20190902_01_T1	0	1	-0.001170015	0.003182257	-0.000866719	0.002442668	1.14E-05	3.11E-05	9.64E-06	2.72E-05	-0.000260324	5.06E-05	-0.000277358	5.77E-05	-4.09E-05	0.000147899	-2.77E-05	0.000110409	9.84E-05	0.000178534	0.000102911	0.000102911	0.000139287	0.000231837	0.000130654	0.000150933	POINT (-1172568.391300438 -260729.2997128207)
RGI60-03.01782		-77.72433845	78.95217494	0.443594248	QEI	Prince of Wales, ACN	0	1	0	18	0	15.20281082	1.367790762	8.397452776	0.170022097	66.88863143	53.06815601	63.00874816	52.16342824	LE07_L1TP_043003_20010721_20170204_01_T1	LE07_L1TP_040004_20100810_20161213_01_T1	LC08_L1TP_043003_20190816_20190902_01_T1	1	1	-0.002152984	0.00592213	-0.004539853	0.004257865	2.39E-05	6.61E-05	5.67E-05	5.48E-05	-0.00044982	0.000108012	-0.000394616	9.11E-05	-5.38E-05	0.000187295	-1.32E-05	9.06E-05	8.05E-05	4.02E-05	4.15E-05	2.07E-05	0.00013431	0.00019157	5.47E-05	9.30E-05	POINT (-1176428.565265766 -255979.4696919259)
RGI60-03.01783		-78.2410985	78.76592704	3.063535132	QEI	Prince of Wales, ACN	0	1	126	126	0	45.13273961	1.122882869	42.13675837	0.242074941	113.8475281	13.76712826	108.3600282	10.40933203	LE07_L1TP_043003_20010721_20170204_01_T1	LE07_L1TP_040004_20100725_20161213_01_T1	LC08_L1TP_043003_20190816_20190902_01_T1	0	0	-0.020703312	0.024310121	-0.013466178	0.022493041	0.000144077	0.000170949	0.000116405	0.000195252	-0.002484355	0.000423321	-0.002840021	0.000435	-0.000332342	0.000601177	-0.000399833	0.000760958	0.012881712	0.001840133	0.011130439	0.001362008	0.013214054	0.001935846	0.011530273	0.001560167	POINT (-1198681.900363231 -249520.4848948126)
RGI60-03.01784		-76.70025016	78.25885845	0.882159391	QEI	Prince of Wales, ACN	0		0	0	0	73.99649764	3.82687249	62.85922268	0.370017154	125.3543582	67.60088609	119.6843025	64.02885332	LE07_L1TP_042004_19990709_20170218_01_T1	LE07_L1TP_040004_20100725_20161213_01_T1	LC08_L1TP_043003_20190816_20190902_01_T1	1	1	-0.060866493	0.022468147	-0.065222367	0.026112076	0.000666485	0.000263516	0.000708122	0.000298952	-0.012385233	0.001754337	-0.036172071	0.004846053	-0.002832866	0.003629656	-0.004077911	0.005024576	0.006609043	0.006609043	0.004544132	0.004544132	0.009441909	0.00754015	0.008622043	0.006774622	POINT (-1245676.326605961 -294459.6629546012)
RGI60-03.01633		-79.59585382	77.33329874	2.244646996	QEI	Prince of Wales, ACN	0	1	8	84	0	100.1367142	26.11025914	67.93991495	0.617176938	240.4289178	48.34702307	218.5561494	46.33516006	LE07_L1TP_040005_20020719_20170129_01_T1	LE07_L1TP_040005_20100810_20161213_01_T1	LC08_L1TP_040005_20190827_20190903_01_T1	0	0	-0.039814128	0.025995026	-0.179647243	0.018789558	0.000188573	0.000127716	0.001175061	0.000265292	-0.005221105	0.000940025	-0.004075849	0.000815497	-0.002323495	0.001360037	-0.018300659	0.002562952	0.048479059	0.014242424	0.030085573	0.006372982	0.050802554	0.014307213	0.048386232	0.006869034	POINT (-1358957.379958881 -249517.0062998431)
RGI60-03.01637		-77.37572114	77.96965461	1.980448423	QEI	Prince of Wales, ACN	0	1	10	85	0	33.8397256	18.03182681	10.64022997	0.642478349	98.21309565	49.2968813	92.61285635	48.37675705	LE07_L1TP_042004_19990709_20170218_01_T1	LE07_L1TP_040004_20100725_20161213_01_T1	LC08_L1TP_043004_20190816_20190902_01_T1	1	1	-0.167847727	0.02745998	-0.084338219	0.025266381	0.001138666	0.000249354	0.000596435	0.00019439	-0.010587819	0.001541267	-0.01226387	0.001574061	-0.00776315	0.004455856	-0.003621399	0.002401888	0.005392087	0.005392087	0.001452846	0.001452846	0.013155237	0.006994945	0.005074245	0.002807103	POINT (-1280043.105974864 -286693.1018877279)
RGI60-03.01658		-77.21867016	77.95356226	0.467302506	QEI	Prince of Wales, ACN	0		0	0	0	13.95496119	2.437776819	3.298659933	0.329271088	98.62839507	45.64196826	92.86885841	42.69540193	LE07_L1TP_042004_19990709_20170218_01_T1	LE07_L1TP_040004_20100725_20161213_01_T1	LC08_L1TP_043004_20190816_20190902_01_T1	1	1	-0.009293956	0.007772133	-0.0085935	0.007182205	7.56E-05	6.38E-05	7.06E-05	5.97E-05	-0.002959353	0.000357942	-0.003506031	0.000475501	-0.00048071	0.000527045	-0.000667029	0.000694167	0.000294883	0.000294883	0.000129235	0.000129235	0.000775592	0.000603931	0.000796264	0.000706094	POINT (-1280975.802704835 -290591.6354526352)
RGI60-03.01659		-79.40388001	77.30856499	0.740753559	QEI	Prince of Wales, ACN	0		0	0	0	7.990332662	3.611284398	11.32479444	7.72099388	100.4165602	46.88491432	96.42214006	43.69364768	LE07_L1TP_040005_20020719_20170129_01_T1	LE07_L1TP_040005_20100810_20161213_01_T1	LC08_L1TP_040005_20190827_20190903_01_T1	1	0	-0.012977445	0.009870126	-0.008446056	0.00756348	5.45E-05	4.20E-05	5.16E-05	4.66E-05	-0.000570724	7.28E-05	-0.000637006	7.41E-05	-0.000721523	0.000706235	-0.000673632	0.000716418	4.34E-05	2.17E-05	0.000208658	0.000672078	0.00076494	0.000706568	0.00088229	0.000982315	POINT (-1360786.58213437 -254568.9095378498)
RGI60-03.01660		-79.35226327	77.30336834	0.274519356	QEI	Prince of Wales, ACN	0		0	0	0	5.898856607	5.898856607	2.595602301	0.28482138	89.51626992	39.4808398	86.17811431	35.82840931	LE07_L1TP_040005_20020719_20170129_01_T1	LE07_L1TP_040005_20100810_20161213_01_T1	LC08_L1TP_040005_20190827_20190903_01_T1	1	1	-0.005182683	0.005742801	-0.004224665	0.003908085	1.86E-05	2.11E-05	2.28E-05	2.17E-05	-0.000206774	4.83E-05	-0.000232277	5.16E-05	-0.000292056	0.000369583	-0.000340744	0.000368035	7.65E-05	7.65E-05	5.34E-05	5.34E-05	0.000368573	0.000377421	0.00039413	0.000371886	POINT (-1361118.19009341 -255900.2799568943)
RGI60-03.01662		-79.05190998	77.3264582	1.766749426	QEI	Prince of Wales, ACN	0	1	86	85	0	12.34473079	8.552745481	5.599681058	0.326927059	100.1058261	14.63253173	91.01838823	10.52541022	LE07_L1TP_040005_20020719_20170129_01_T1	LE07_L1TP_040005_20100810_20161213_01_T1	LC08_L1TP_040005_20190827_20190903_01_T1	1	1	-0.048011966	0.026652586	-0.050018717	0.01987675	0.000181341	0.000108344	0.000277649	0.000126638	-0.002386423	0.000527159	-0.002570501	0.000575457	-0.001327754	0.000943853	-0.001979701	0.001006157	8.87E-05	4.44E-05	0.000516731	0.000516731	0.00141649	0.000944895	0.002496433	0.001131089	POINT (-1357265.705084248 -262549.8070053956)
RGI60-03.01663		-78.93100276	77.37231401	0.477318575	QEI	Prince of Wales, ACN	0	1	23	23	0	9.412308022	2.733750644	3.117690565	0.261751091	105.0167846	12.75428698	98.71424107	8.973855977	LE07_L1TP_040005_20020719_20170129_01_T1	LE07_L1TP_040005_20100810_20161213_01_T1	LC08_L1TP_040005_20190827_20190903_01_T1	1	1	-0.003151375	0.00887061	-0.006704712	0.007188796	1.26E-05	3.54E-05	3.82E-05	4.16E-05	-0.000502749	8.60E-05	-0.000563526	0.000108273	-5.19E-05	0.000187081	-0.000140818	0.00020523	0.000234177	0.000234177	8.62E-05	8.62E-05	0.000286099	0.00029973	0.000226968	0.000222579	POINT (-1351761.314352827 -264445.5140566887)
RGI60-03.01664		-78.90158568	77.38777101	1.33898415	QEI	Prince of Wales, ACN	0	1	60	60	0	12.5906987	5.766255981	6.553309818	0.313644888	75.57375346	11.20437109	69.3849073	6.595574136	LE07_L1TP_040005_20020719_20170129_01_T1	LE07_L1TP_040005_20100810_20161213_01_T1	LC08_L1TP_040005_20190827_20190903_01_T1	1	1	-0.038698267	0.026633245	-0.037552268	0.023596774	0.000141179	9.94E-05	0.000193914	0.000125193	-0.002572607	0.000383596	-0.002857315	0.000423449	-0.001586311	0.001240646	-0.001509192	0.001126854	0.000947342	0.000947342	0.000302676	0.000302676	0.002533653	0.00156098	0.001811868	0.001166796	POINT (-1349957.988069112 -264812.4290280298)
RGI60-03.01666		-78.76061658	77.40166862	4.014537645	QEI	Prince of Wales, ACN	0	1	11	174	0	48.73080617	21.52070506	46.97603483	2.396387216	111.2413141	50.37104407	96.75297197	49.09678014	LE07_L1TP_040005_20020719_20170129_01_T1	LE07_L1TP_040005_20100810_20161213_01_T1	LC08_L1TP_040005_20190827_20190903_01_T1	0	0	-0.230756218	0.040262366	-0.091873414	0.03321458	0.001044423	0.000211618	0.000581406	0.000221131	-0.005074215	0.000522676	-0.005162265	0.000609845	-0.003741006	0.002142104	-0.004457402	0.002000228	0.017276309	0.013407977	0.013726428	0.009196441	0.021017315	0.013578014	0.01818383	0.009411452	POINT (-1347803.972876915 -267835.2670706346)
RGI60-03.01667		-78.38831604	77.40509027	4.820204487	QEI	Prince of Wales, ACN	0	1	0	140	0	19.19690236	10.17419133	12.00802575	1.380089699	142.1546048	38.64835954	135.7556871	35.01695763	LE07_L1TP_040005_20020719_20170129_01_T1	LE07_L1TP_040005_20100810_20161213_01_T1	LC08_L1TP_040005_20190827_20190903_01_T1	1	1	-0.143625495	0.08885371	-0.15444071	0.077034339	0.000593023	0.000372167	0.000894179	0.000457809	-0.023439183	0.002472311	-0.027498685	0.003175409	-0.005697774	0.004100185	-0.007902963	0.004605831	0.009546815	0.009546815	0.004736695	0.004736695	0.015244588	0.010390052	0.012639658	0.006606812	POINT (-1345666.753066916 -276511.7024299871)
RGI60-03.01678	Easter Island South	-78.07356365	77.58718861	26.80261196	QEI	Prince of Wales, ACN	3	1	1379	1429	0	15.7879273	3.478261467	8.356343769	0.487036768	158.1825391	19.77228039	150.5080418	17.19347705	LE07_L1TP_042004_19990709_20170218_01_T1	LE07_L1TP_040004_20100725_20161213_01_T1	LC08_L1TP_040005_20190827_20190903_01_T1	1	1	-1.407054487	0.300439703	-1.405620741	0.384879318	0.009732809	0.002817171	0.010342812	0.003448281	-0.096000592	0.018760551	-0.143056511	0.027210993	-0.06444319	0.018815159	-0.088083715	0.028245889	0.04257069	0.04257069	0.017430116	0.017430116	0.10701388	0.046543247	0.105513831	0.03319095	POINT (-1324546.093207774 -279763.9911102824)
RGI60-03.01679		-78.09388882	77.78060034	6.593043211	QEI	Prince of Wales, ACN	0	1	479	490	0	8.651640761	2.942052976	4.786108634	0.326576507	166.7787741	19.85955833	155.6766167	17.48308662	LE07_L1TP_042004_19990709_20170218_01_T1	LE07_L1TP_040004_20100725_20161213_01_T1	LC08_L1TP_043004_20190816_20190902_01_T1	1	1	-0.148512628	0.085388661	-0.145479082	0.108012574	0.000975279	0.000569147	0.000975448	0.000733038	-0.030703178	0.003067367	-0.130377628	0.015141496	-0.003142234	0.002744644	-0.00584328	0.005265429	0.006499428	0.006499428	0.002317043	0.002317043	0.009641661	0.007055185	0.008160323	0.005752689	POINT (-1303852.910186352 -274910.152182783)
RGI60-03.01686		-80.990516	77.38884853	2.179869256	QEI	Prince of Wales, ACN	0	1	9	89	0	59.50829395	28.64034239	27.61869791	0.539644091	80.82285374	49.18104223	69.39399938	47.90512389	LE07_L1TP_040005_20020719_20170129_01_T1	LE07_L1TP_040005_20100810_20161213_01_T1	LC08_L1TP_040005_20190827_20190903_01_T1	0	1	-0.044697764	0.034302948	-0.117924876	0.026514258	0.000373608	0.000292308	0.001271039	0.000347527	-0.006599855	0.001004623	-0.00504192	0.000784422	-0.001349041	0.001409675	-0.005498784	0.001863008	0.003683586	0.006813715	0.001123522	0.000561761	0.005032626	0.00695801	0.006622306	0.001945861	POINT (-1358596.475346897 -215411.074138066)
RGI60-03.01688		-80.29881824	77.30849628	1.641972263	QEI	Prince of Wales, ACN	0	1	66	66	0	32.81210486	11.1307335	16.7767263	0.445979187	89.9795574	13.57108838	77.33256439	8.648199196	LE07_L1TP_040005_20020719_20170129_01_T1	LE07_L1TP_040005_20100810_20161213_01_T1	LC08_L1TP_040005_20190827_20190903_01_T1	0	0	-0.062878844	0.018183434	-0.046375953	0.014390576	0.000410462	0.000129686	0.000407419	0.000138138	-0.00188759	0.000240241	-0.001451819	0.000198379	-0.002239761	0.000951852	-0.002392041	0.000968902	0.002570946	0.001588729	0.000532902	0.000295544	0.004810707	0.001852048	0.002924943	0.001012975	POINT (-1364604.141733874 -233285.0259065688)
RGI60-03.01689		-79.86375819	77.3051712	0.381062585	QEI	Prince of Wales, ACN	0		0	0	0	6.664226768	3.675763202	3.430556077	0.305056854	100.0217529	49.24618834	92.94175872	42.36640823	LE07_L1TP_040005_20020719_20170129_01_T1	LE07_L1TP_040005_20100810_20161213_01_T1	LC08_L1TP_040005_20190827_20190903_01_T1	1	1	-0.003677949	0.007115934	-0.014087571	0.005683367	2.35E-05	4.56E-05	0.000122046	5.40E-05	-0.000312108	5.37E-05	-0.000134667	2.44E-05	-0.000198769	0.000379913	-0.001084337	0.000700137	0.000169924	0.000169924	3.83E-05	1.92E-05	0.000368693	0.000416183	0.001122643	0.000700399	POINT (-1363153.29537313 -243704.290800367)
RGI60-03.01690		-79.73347822	77.31881813	0.825551842	QEI	Prince of Wales, ACN	0		0	0	0	19.95401417	2.713018286	21.40224451	1.110769823	115.0102545	56.18074285	108.3397226	52.91297514	LE07_L1TP_040005_20020719_20170129_01_T1	LE07_L1TP_040005_20100810_20161213_01_T1	LC08_L1TP_040005_20190827_20190903_01_T1	0	0	-0.007810346	0.009661436	-0.01270708	0.007173139	5.09E-05	6.34E-05	0.000113286	6.61E-05	-0.000685893	0.000100537	-0.000610608	8.92E-05	-0.000417218	0.000619646	-0.000965864	0.000784769	0.001066689	0.001126558	0.001328843	0.00095074	0.001483908	0.001285728	0.002294707	0.001232789	POINT (-1361119.289995671 -246535.8097884808)
RGI60-03.01692		-76.92682498	77.91297722	2.886644901	QEI	Prince of Wales, ACN	0		0	0	0	26.82537975	19.02088469	8.57756651	0.791079612	149.8434639	94.22734336	141.4795685	93.18232464	LE07_L1TP_042004_19990709_20170218_01_T1	LE07_L1TP_040004_20100725_20161213_01_T1	LC08_L1TP_043004_20190816_20190902_01_T1	0	1	-0.165984179	0.041595137	-0.126461676	0.045742205	0.001372952	0.00036334	0.001031157	0.000388949	-0.004333155	0.000368606	-0.00373911	0.000400008	-0.0081153	0.009281341	-0.008415364	0.009665113	0.008241692	0.010038698	0.000621075	0.000310537	0.016356992	0.013671823	0.009036439	0.009670101	POINT (-1283820.449221872 -298120.8323065792)
RGI60-03.01710	Wykeham Glacier South	-78.6081058	77.89545481	9.121652	QEI	Prince of Wales, ACN	3	1	395	385	0	136.0666139	4.86382736	182.695842	0.459754125	162.9652343	21.60705897	145.3171721	18.16519211	LE07_L1TP_042004_19990709_20170218_01_T1	LE07_L1TP_040004_20100725_20161213_01_T1	LC08_L1TP_043004_20190816_20190902_01_T1	0	0	-0.283888427	0.058137247	-0.923325761	0.081386317	0.002458436	0.000627807	0.008179815	0.001523275	-0.060582864	0.009242501	-0.059210944	0.009713077	-0.011017311	0.003692887	-0.058555365	0.009568195	0.205267733	0.030358849	0.289569943	0.017642861	0.216285044	0.030582627	0.348125308	0.020070399	POINT (-1293900.986053356 -260705.7143920056)
RGI60-03.01710_2	Wykeham Glacier South	-78.31659849	77.84635426	4.774772993	QEI	Prince of Wales, ACN	3	1	13	239	0	26.06516057	5.630151249	6.219844697	0.323264851	92.37485794	50.89759671	80.13785124	49.89241658	LE07_L1TP_042004_19990709_20170218_01_T1	LE07_L1TP_040004_20100725_20161213_01_T1	LC08_L1TP_043004_20190816_20190902_01_T1	1	1	-0.232017313	0.047352642	-0.170006522	0.054779482	0.002009239	0.000511972	0.001506101	0.000544566	-0.013495673	0.002058895	-0.120934251	0.019838286	-0.008566512	0.002955182	-0.009081549	0.003618596	0.002143054	0.001071527	0.001837063	0.001837063	0.010709566	0.003143449	0.010918611	0.004058207	POINT (-1297838.805305874 -268377.4132806289)
RGI60-03.01710_3	Wykeham Glacier South	-78.57168748	77.96530071	6.475572806	QEI	Prince of Wales, ACN	3	1	267	270	0	540.3686851	10.01864416	690.7149006	2.376608668	241.0172324	26.63424905	212.583687	24.3590168	LE07_L1TP_042004_19990709_20170218_01_T1	LE07_L1TP_040004_20100725_20161213_01_T1	LC08_L1TP_043004_20190816_20190902_01_T1	0	0	-1.439958562	0.052655979	-0.65030378	0.063428276	0.012469851	0.001956283	0.005761092	0.001099495	-0.022056544	0.003364939	-0.035230995	0.00577936	-0.070066998	0.011695224	-0.050187173	0.007681979	0.858095419	0.037565496	1.001530732	0.010649167	0.928162417	0.039343929	1.051717905	0.013130786	POINT (-1286216.749871451 -260008.2757295165)
RGI60-03.01713		-81.85142974	77.72360969	1.704599233	QEI	Prince of Wales, ACN	0		0	0	0	26.58935043	6.429654184	27.08644071	0.341466078	141.4364483	87.60577343	137.8954213	86.52774853	LE07_L1TP_040005_20020719_20170129_01_T1	LE07_L1TP_040005_20100725_20161213_01_T1	LC08_L1TP_043004_20190816_20190902_01_T1	0	0	0.013520456	0.008074807	0.016708051	0.009368648	-0.000116002	7.03E-05	-0.000192607	0.000110392	-0.001807277	0.000187628	-0.002425998	0.000287886	0.000994284	0.000877378	0.001051533	0.000908316	0.004058361	0.003894692	0.003492227	0.003690181	0.003064078	0.003992294	0.002440693	0.003800325	POINT (-1325263.503053075 -189759.2619150649)
RGI60-03.01723		-81.56658488	77.57545562	2.560334669	QEI	Prince of Wales, ACN	0		0	0	0	43.57186306	2.095329944	30.49164579	0.379078085	127.9385625	72.06887865	121.4380292	70.92541346	LE07_L1TP_040005_20020719_20170129_01_T1	LE07_L1TP_040005_20100810_20161213_01_T1	LC08_L1TP_040005_20190827_20190903_01_T1	0	1	-0.039306008	0.027556163	-0.047064411	0.020674421	0.000343636	0.000244306	0.000529983	0.000242711	-0.011054723	0.001305442	-0.011630547	0.001505789	-0.001883038	0.002676635	-0.002897502	0.003667922	0.002965288	0.00821805	0.002381404	0.001190702	0.004848326	0.008642958	0.005278906	0.003856349	POINT (-1340405.919583331 -198732.7703946765)
RGI60-03.01750		-77.91201153	77.98770915	2.297116716	QEI	Prince of Wales, ACN	0	1	76	98	0	86.26067014	7.100983378	54.11765264	0.552961764	106.3361868	24.69419026	100.1649375	21.34380603	LE07_L1TP_042004_19990709_20170218_01_T1	LE07_L1TP_040004_20100725_20161213_01_T1	LC08_L1TP_043004_20190816_20190902_01_T1	0	1	-0.088960031	0.024422667	-0.109427533	0.026384157	0.000684352	0.0002188	0.000891666	0.00026218	-0.014383916	0.002356965	-0.016795162	0.002826449	-0.00442387	0.002901182	-0.005027167	0.00318806	0.011079817	0.004652153	0.001350852	0.000675426	0.015503687	0.005482644	0.006378019	0.003258823	POINT (-1280731.865119481 -274284.3006543652)
RGI60-03.01765		-79.96344745	77.28687228	0.166305136	QEI	Prince of Wales, ACN	0		0	0	0	3.141260973	3.141260973	2.21630881	0.170271267	84.83024455	47.64646509	81.26660051	33.05112545	LE07_L1TP_040005_20020719_20170129_01_T1	LE07_L1TP_040005_20100810_20161213_01_T1	LC08_L1TP_040005_20190827_20190903_01_T1	1	1	-0.002778528	0.003869289	-0.002029687	0.002301245	1.84E-05	2.59E-05	1.83E-05	2.11E-05	-0.000110298	2.57E-05	-9.82E-05	2.13E-05	-0.000148433	0.000240909	-0.000157693	0.000211702	5.20E-05	5.20E-05	1.99E-05	1.99E-05	0.000200467	0.000246464	0.000177605	0.000212637	POINT (-1365556.338909388 -241682.7868394016)
RGI60-03.01772		-77.58493303	77.96892032	0.424043032	QEI	Prince of Wales, ACN	0	1	0	31	0	11.5613378	1.240204913	4.844382615	0.403280902	81.68544415	53.06815601	73.35565796	52.16342824	LE07_L1TP_042004_19990709_20170218_01_T1	LE07_L1TP_040004_20100725_20161213_01_T1	LC08_L1TP_043004_20190816_20190902_01_T1	1	1	-0.027425728	0.009859034	-0.022323929	0.010006787	0.000211164	8.04E-05	0.000175504	8.25E-05	-0.00311467	0.000389816	-0.003528782	0.000502574	-0.000998589	0.000738344	-0.000708793	0.000593551	0.000162193	0.000162193	0.000190822	0.000190822	0.001160782	0.000755948	0.000899615	0.000623471	POINT (-1281160.159696357 -282034.5405011512)
RGI60-03.01785		-78.24499644	78.00308818	2.519892854	QEI	Prince of Wales, ACN	0	1	113	113	0	40.88568291	2.547980796	7.807773004	0.554549747	93.78223218	17.44763272	87.10275049	14.22285818	LE07_L1TP_042004_19990709_20170218_01_T1	LE07_L1TP_040004_20100725_20161213_01_T1	LC08_L1TP_043004_20190816_20190902_01_T1	1	1	-0.144461177	0.020904145	-0.095191639	0.022968351	0.001100346	0.000308286	0.000783902	0.000243779	-0.014734797	0.003535032	-0.032697517	0.006414939	-0.006215515	0.003640212	-0.003693482	0.002421601	0.005885604	0.005885604	0.000966298	0.000966298	0.012101119	0.006920366	0.004659781	0.002607275	POINT (-1280650.996443679 -266492.4685376544)
RGI60-03.02230		-77.66987487	77.85118125	0.230017693	QEI	Prince of Wales, ACN	0		0	0	0	10.14579236	0.897940318	2.828692087	0.190566802	81.4884278	69.23399815	80.20677235	34.19568812	LE07_L1TP_042004_19990709_20170218_01_T1	nan	nan	1	0	-0.00144603	0.002432573	0	0	8.62E-06	1.45E-05	0	0	-0.00146471	0.00014819	0	0	-7.78E-05	0.000153903	0	0	0.000221897	0.000221897	0	2.39E-05	0.00029966	0.000270045	0	0	POINT (-1294208.957397621 -282896.0907970035)
RGI60-03.02230_1		-77.7165308	77.79712448	0.441190228	QEI	Prince of Wales, ACN	0		0	0	0	7.692680733	3.547138352	3.40730387	0.278437997	98.16291692	46.74859401	92.74864173	42.29486598	LE07_L1TP_042004_19990709_20170218_01_T1	LE07_L1TP_040004_20100725_20161213_01_T1	LC08_L1TP_043004_20190816_20190902_01_T1	1	1	-0.019287408	0.016714771	-0.025212573	0.018776082	0.000126956	0.00011077	0.000148972	0.000111874	-0.00244296	0.000247162	-0.002377117	0.000230034	-0.001007801	0.00134278	-0.001843115	0.002041058	0.000180726	0.000180726	0.00011065	0.00011065	0.001188527	0.001354888	0.001953765	0.002044055	POINT (-1300240.494321336 -283105.3241897514)
RGI60-03.02230_2		-77.67031694	77.8185542	0.578682938	QEI	Prince of Wales, ACN	0		0	0	0	6.342699873	1.851502353	3.840612237	0.388115711	109.1466794	52.34258509	103.1555273	49.85038604	LE07_L1TP_042004_19990709_20170218_01_T1	LE07_L1TP_040004_20100725_20161213_01_T1	LC08_L1TP_043004_20190816_20190902_01_T1	1	1	-0.020089383	0.022774224	-0.038265517	0.026276955	0.000132235	0.000150504	0.000226098	0.000156796	-0.004505748	0.000455861	-0.007928879	0.00076728	-0.001060148	0.001522753	-0.002900098	0.002814812	0.000295553	0.000295553	0.000152778	0.000152778	0.001355701	0.00155117	0.003052876	0.002818955	POINT (-1297712.131474675 -283651.3449099199)
RGI60-03.02230_3		-77.93794252	77.82209865	4.623487709	QEI	Prince of Wales, ACN	0	1	0	82	0	11.63497002	4.606803039	6.442578606	0.328591406	54.41179783	24.92006936	42.53582978	18.5503751	LE07_L1TP_042004_19990709_20170218_01_T1	LE07_L1TP_040004_20100725_20161213_01_T1	LC08_L1TP_043004_20190816_20190902_01_T1	1	1	-0.055203447	0.041987846	-0.067953446	0.049988419	0.000363368	0.000278813	0.000401514	0.000297909	-0.002856258	0.000288977	-0.003094477	0.000299453	-0.000554363	0.000892343	-0.00141568	0.001492007	0.000459356	0.000229678	0.000896986	0.000896986	0.001013719	0.000921427	0.002312666	0.001740882	POINT (-1298642.165084572 -277505.3706754562)
RGI60-03.02230_4		-77.7458733	77.85073951	1.096190923	QEI	Prince of Wales, ACN	0		0	0	0	9.718951751	3.858072147	4.638532254	-0.032885778	96.24087372	44.87482918	91.79814572	41.48303109	LE07_L1TP_042004_19990709_20170218_01_T1	LE07_L1TP_040004_20100725_20161213_01_T1	LC08_L1TP_043004_20190816_20190902_01_T1	0	1	-0.004149729	0.00892882	-0.003197519	0.009302978	2.73E-05	5.88E-05	1.89E-05	5.50E-05	-0.000540752	5.47E-05	-0.00290948	0.000281551	-0.000218912	0.000559332	-0.000248112	0.000652711	0.000656851	0.000778358	0.000235195	0.000235195	0.000875763	0.000958486	0.000483306	0.000693793	POINT (-1294630.470234461 -281189.4717280692)
RGI60-03.02230_5		-77.82873512	77.84655071	1.447984103	QEI	Prince of Wales, ACN	0		0	0	0	11.44248887	3.358208631	5.485240505	0.099457916	109.4868608	53.6044713	103.989337	51.57988534	LE07_L1TP_042004_19990709_20170218_01_T1	LE07_L1TP_040004_20100725_20161213_01_T1	LC08_L1TP_043004_20190816_20190902_01_T1	0	1	-0.015336516	0.013879605	-0.015743344	0.012857	0.00010095	9.19E-05	9.30E-05	7.65E-05	-0.000854559	8.65E-05	-0.003644777	0.000352706	-0.000368779	0.000455612	-0.000411096	0.000441368	0.001307019	0.001225459	0.000399188	0.000399188	0.001675798	0.001307414	0.000810284	0.00059511	POINT (-1295485.506924185 -279413.8680424669)
RGI60-03.02230_6		-77.64237943	77.85332871	0.445705203	QEI	Prince of Wales, ACN	0		0	0	0	10.88288644	1.112994701	2.856415572	0.371655309	88.61865858	45.9348095	84.25800157	37.914312	LE07_L1TP_042004_19990709_20170218_01_T1	LE07_L1TP_040004_20100725_20161213_01_T1	LC08_L1TP_043004_20190816_20190902_01_T1	1	1	-0.000990399	0.004048351	-0.001152965	0.002921777	6.52E-06	2.67E-05	6.81E-06	1.73E-05	-0.00169903	0.000171896	-0.003449895	0.000333847	-5.26E-05	0.000245839	-9.24E-05	0.000255435	0.000157857	0.000157857	0.000120602	0.000120602	0.000210491	0.000292156	0.000213025	0.000282475	POINT (-1293842.652489611 -283466.6532691285)
RGI60-03.02667		-82.54329152	82.4212064	5.879884719	QEI	N Ellesmere, ACN	0	1	274	274	0	17.132136	1.671431899	13.33294951	0.29812228	142.1511207	16.55758652	137.3783665	13.64766085	LE07_L1GT_057246_20000720_20170210_01_T2	LE07_L1TP_052247_20100814_20161213_01_T1	LC08_L1TP_068245_20190815_20190821_01_T1	0	1	-1.499572129	0.10160723	-0.22630934	0.068466253	0.006429164	0.001113842	0.001499926	0.000503747	-0.008440773	0.001345871	-0.011637049	0.001697056	-0.011494232	0.012147286	-0.008478609	0.00353834	0.0073358	0.002446752	0.001211997	0.000605999	0.018830033	0.012391253	0.009690606	0.003589859	POINT (-817635.0845190331 -107015.2672336618)
RGI60-03.02668	MClintock	-76.19122857	82.44136191	1.663183678	QEI	N Ellesmere, ACN	1	1	8	67	0	71.99024333	0.686110509	93.18300048	0.120207191	55.45152431	47.85063428	55.62664806	46.58665103	LE07_L1GT_058246_19990709_20170218_01_T2	LE07_L1TP_050247_20100816_20161213_01_T1	LC08_L1GT_040248_20180909_20180913_01_T2	1	0	-0.522698467	0.085628929	-0.873443372	0.084700382	0.005715528	0.001891743	0.008849576	0.002203311	-0.01882562	0.005414206	-0.00631606	0.00144835	-0.005785459	0.005025869	-0.015259555	0.007748086	0.005552903	0.005552903	0.001713553	0.006265695	0.011338362	0.007489599	0.016973108	0.009964525	POINT (-798640.0089711978 -196294.4461318792)
RGI60-03.02668_2	MClintock	-76.17371197	82.51591949	0.471616543	QEI	N Ellesmere, ACN	1		0	0	0	38.21672348	3.04768826	16.80367141	0.24434734	110.6349528	55.02668497	106.0247916	51.85142075	LE07_L1GT_058246_19990709_20170218_01_T2	LE07_L1TP_050247_20100816_20161213_01_T1	LC08_L1GT_040248_20180909_20180913_01_T2	1	1	-0.558195317	0.041275255	-0.101850785	0.027774654	0.006103674	0.001812495	0.001031934	0.000367677	-0.004121909	0.001185452	-0.0031947	0.000732584	-0.01042256	0.005105501	-0.001630922	0.001200626	0.001336599	0.001336599	0.000561957	0.000561957	0.01175916	0.00527756	0.002192879	0.001325631	POINT (-790681.205351747 -194594.6357395841)
RGI60-03.02681		-81.72270057	82.24134332	2.366106964	QEI	N Ellesmere, ACN	0	1	99	99	0	26.80528692	1.395533814	12.596	0.156195093	130.9749815	16.82166921	123.6186895	14.70547719	LE07_L1GT_057246_20000720_20170210_01_T2	LE07_L1TP_052247_20100814_20161213_01_T1	LC08_L1TP_068245_20190815_20190821_01_T1	0	1	-0.119959735	0.033969069	-0.043248464	0.033625336	0.000807698	0.000268977	0.000407128	0.000321205	-0.007982115	0.001398902	-0.011666393	0.001563138	-0.005886055	0.002174468	-0.00220863	0.001808065	0.000111885	0.001717503	0.001999563	0.001999563	0.00599794	0.002770943	0.004208193	0.002695803	POINT (-835440.9663287693 -121539.6299098684)
RGI60-03.02687	Yelverton Inlet South	-79.60191737	82.01390316	2.555845144	QEI	N Ellesmere, ACN	1	1	11	98	0	5.563417581	0.899487659	3.395040026	0.21428482	170.3306985	44.71481262	158.221922	43.02235269	LE07_L1GT_057246_20000720_20170210_01_T2	LE07_L1TP_052247_20100814_20161213_01_T1	LC08_L1GT_040248_20180909_20180913_01_T2	1	1	-0.132065684	0.023903522	-0.016684653	0.017117488	0.00080013	0.000226064	0.000121076	0.000126237	-0.006293255	0.0013653	-0.009161274	0.001701773	-0.002688099	0.001316193	-0.000950532	0.000798038	0.001644256	0.001644256	0.000936998	0.000936998	0.004332355	0.002106168	0.00188753	0.001230784	POINT (-854787.5436580556 -156853.303206527)
RGI60-03.02811		-70.72744505	82.8355776	4.1	QEI	N Ellesmere, ACN	0	1	11	151	0	16.7429228	13.32895273	16.7429228	14.02096478	196.9285855	47.91007211	189.8924034	46.71562086	AST_L1T_00307182003220541_20150430043440_11814_V	AST14OTH_00307162009204055_20200730110722_14749_V3B	LC08_L1GT_040248_20180909_20180913_01_T2	1	1	0.038967374	0.060832962	-0.176173822	0.025011787	-0.000143444	0.000226507	0.001616623	0.000456875	-0.018502844	0.004390316	-0.027467577	0.006712039	-0.000674682	0.001640628	-0.016448575	0.008951648	0.000965946	0.000482973	0.009078222	0.009078222	0.001640628	0.00171024	0.025526797	0.012749357	POINT (-735728.2326438614 -257252.7911810706)
RGI60-03.02836	Yelverton Inlet East	-80.74617335	82.13783771	2.342825159	QEI	N Ellesmere, ACN	1	1	9	86	0	38.66349195	1.345102553	30.61727323	0.169675766	168.1194787	46.82726254	166.6980733	45.50679743	LE07_L1GT_057246_20000720_20170210_01_T2	LE07_L1TP_052247_20100814_20161213_01_T1	LC08_L1TP_068245_20190815_20190821_01_T1	0	0	-0.347057126	0.052529138	-0.09109957	0.033186706	0.001776298	0.000590778	0.000636241	0.000278875	-0.006395267	0.001893982	-0.008487531	0.002068831	-0.007771678	0.003307494	-0.00733189	0.002632355	0.008961205	0.004151084	0.003816521	0.003534199	0.016732882	0.005307638	0.011148411	0.004406797	POINT (-844397.6699122379 -137576.7848524952)
RGI60-03.02849	Milne	-80.37257046	82.45115165	4.544465363	QEI	N Ellesmere, ACN	0	1	16	103	0	61.68496965	0.867056972	60.61209415	0.177006643	148.8634455	34.26628378	143.3714057	31.51973953	LE07_L1GT_057246_20000720_20170210_01_T2	AST14OTH_00307082009230820_20200729121848_19966_V3B	LC08_L1GT_040248_20180909_20180913_01_T2	1	1	-0.120370466	0.353784671	-0.705552131	0.367090214	0.000667421	0.001965902	0.005927631	0.003250211	-0.076315461	0.014797456	-0.101157028	0.017506375	-0.01008633	0.013816538	-0.039565777	0.017499723	0.02852494	0.02852494	0.025503858	0.025503858	0.03861127	0.031694936	0.065069635	0.030930359	POINT (-809773.664231471 -137361.7535097095)
RGI60-03.02860		-76.02996258	82.59620773	0.527400527	QEI	N Ellesmere, ACN	0		0	0	0	24.68594376	6.555876065	24.35972634	0.962131751	91.00417621	38.35469321	86.977386	33.69918891	LE07_L1GT_058246_19990709_20170218_01_T2	LE07_L1TP_050247_20100816_20161213_01_T1	LC08_L1GT_040248_20180909_20180913_01_T2	1	1	-0.150798608	0.020897666	-0.024400932	0.018151129	0.000973034	0.00025511	0.000169085	0.000129424	-0.001297973	0.00028888	-0.001581264	0.000285294	-0.007451341	0.008068276	-0.001640534	0.002174548	0.0001145	5.73E-05	0.000184439	9.22E-05	0.007565841	0.008068479	0.001824972	0.002176502	POINT (-781690.6287715337 -194463.226518415)
RGI60-03.02904	Disraeli	-72.48154871	82.68168811	2.59283513	QEI	N Ellesmere, ACN	1	1	13	102	0	51.69501462	1.435871148	83.00576923	1.551484359	68.573808	45.19058733	68.14982289	43.58613186	AST_L1T_00308142002222021_20150424101013_110330_V	AST14OTH_00307032010221850_20200730093802_23034_V3B	LC08_L1GT_040248_20180909_20180913_01_T2	1	1	-0.187748701	0.051377718	0.054692571	0.04093143	0.001223393	0.000370463	-0.000520236	0.000394523	-0.014482249	0.001877804	-0.020362399	0.002494915	-0.002400807	0.002062326	-0.000131402	0.001391249	0.007174651	0.007174651	0.002041675	0.001020838	0.009575457	0.007465173	0.002173078	0.001725597	POINT (-759264.2507495366 -239663.9437990117)
RGI60-03.02904_@	Disraeli	-72.36290843	82.71031887	0.438944369	QEI	N Ellesmere, ACN	1		0	0	0	11.59017832	2.619395575	11.08673587	3.773889461	82.22331852	35.00248279	79.25828581	27.85278018	AST_L1T_00308142002222021_20150424101013_110330_V	AST14OTH_00307032010221850_20200730093802_23034_V3B	LC08_L1GT_040248_20180909_20180913_01_T2	1	1	-0.001659826	0.005482192	7.61E-05	0.004872662	1.08E-05	3.58E-05	-7.24E-07	4.63E-05	-0.001146809	0.000148698	-0.001612442	0.000197565	-3.37E-05	0.000294292	-3.72E-05	0.0002867	0.000194421	0.000194421	0.000356355	0.000356355	0.000228121	0.000352714	0.000393519	0.000457368	POINT (-755790.1927233716 -240289.392843035)
RGI60-03.03274	Otto	-84.70044823	81.29900357	3.036534928	QEI	N Ellesmere, ACN	3	1	11	96	0	346.3990148	29.17907458	22.42720413	2.239320258	131.6908991	35.62242404	108.6681417	33.3147794	LE07_L1TP_057247_20000720_20170210_01_T1	LE07_L1TP_052247_20100814_20161213_01_T1	LC08_L1TP_059001_20190816_20190902_01_T1	0	0	-0.4963264	0.054888614	-0.321866755	0.041460897	0.006472509	0.000969592	0.004414214	0.000749784	-0.015542002	0.001570468	-0.009444405	0.001045658	-0.014543422	0.004786496	-0.023151377	0.00452164	0.112319716	0.016236379	0.000535719	0.003187986	0.126863138	0.016927213	0.023687096	0.005532494	POINT (-943083.5145169245 -87479.77110987528)
RGI60-03.03299	Hare Fiord North	-83.3338606	81.15070831	1.614341531	QEI	N Ellesmere, ACN	2		0	0	0	29.99176537	13.96284005	11.09318874	0.20193891	115.7942674	54.88518706	107.9681787	54.07309522	LE07_L1GT_057246_20000720_20170210_01_T2	LE07_L1TP_052247_20100814_20161213_01_T1	LC08_L1TP_059001_20190816_20190902_01_T1	1	1	-0.018964365	0.018795612	-0.040400174	0.018548134	0.000213152	0.000212682	0.000484463	0.000231297	-0.006830134	0.000788033	-0.007179049	0.000940326	-0.000903013	0.001298857	-0.002896465	0.002288034	0.000351442	0.000175721	0.001307442	0.001307442	0.001254455	0.00131069	0.004203907	0.002635243	POINT (-956823.0844193674 -111827.6536469242)
RGI60-03.03303	Bent	-78.24283002	81.31253187	1.493330403	QEI	N Ellesmere, ACN	0		0	0	0	13.89303895	12.48205427	3.433248181	0.37009958	117.5762082	53.09122124	108.7344902	52.21053971	LE07_L1TP_052001_19990731_20170218_01_T1	LE07_L1TP_052247_20100814_20161213_01_T1	LC08_L1TP_052001_20190815_20190821_01_T1	1	1	-0.057484979	0.013933688	-0.044640032	0.013168869	0.000640844	0.000183046	0.000556486	0.000184814	-0.002504834	0.000378503	-0.002330082	0.000355443	-0.002542717	0.003180104	-0.002920359	0.002923065	0.000629238	0.000314619	0.000365262	0.000365262	0.003171954	0.003195629	0.003285621	0.002945798	POINT (-925814.2307769842 -192690.5086460332)
RGI60-03.03314		-82.51148146	81.18113093	1.201983546	QEI	N Ellesmere, ACN	0		0	0	0	30.38807778	0.63975426	21.15231594	0.222639214	108.4872262	53.21133791	104.0560418	52.07852216	LE07_L1GT_057246_20000720_20170210_01_T2	LE07_L1TP_052247_20100814_20161213_01_T1	LC08_L1TP_059001_20190816_20190902_01_T1	1	1	-0.030279408	0.012076086	-0.022800139	0.013501482	0.000289363	0.000122646	0.000229745	0.000140058	-0.004219713	0.000605486	-0.004517517	0.000654303	-0.001519363	0.001204048	-0.001706199	0.001460775	0.000256163	0.000128081	0.001793434	0.001793434	0.001775525	0.001210841	0.003499633	0.002313065	POINT (-951823.4269158471 -125115.8953419906)
RGI60-03.03385		-80.38810064	81.98047327	0.645273119	QEI	N Ellesmere, ACN	0		0	0	0	47.44763029	1.293762554	41.60630708	1.476925333	105.8019921	58.97930037	101.8493508	49.7119702	LE07_L1GT_057246_20000720_20170210_01_T2	LE07_L1TP_052247_20100814_20161213_01_T1	LC08_L1TP_068245_20190815_20190821_01_T1	0	1	-0.362220311	0.028422697	-0.008799181	0.010888142	0.003415153	0.000585466	0.000101281	0.000126207	-0.001924853	0.000293385	-0.002629562	0.00038655	-0.017279607	0.009707347	-0.000382662	0.00065707	0.001193223	0.00158587	0.000820082	0.000410041	0.018472829	0.009836034	0.001202744	0.000774516	POINT (-860457.3338147469 -145719.2854474824)
RGI60-03.03389	Yelverton	-79.52722367	81.88034056	3.313032334	QEI	N Ellesmere, ACN	0	1	8	101	0	215.7665511	0.501224889	167.2055899	1.609390606	119.7325094	41.10993985	116.6697204	38.2842127	LE07_L1GT_057246_20000720_20170210_01_T2	LE07_L1GT_057246_20100817_20161213_01_T2	LC08_L1GT_040248_20180909_20180913_01_T2	0	0	-2.142943349	0.072226935	0.024159664	0.029421482	0.018603675	0.003636963	-0.000228812	0.000280826	-0.002050326	0.000394831	-0.002794645	0.000426506	-0.15397568	0.017824762	0.001362479	0.001763244	0.084987616	0.027023203	0.066701994	0.004474363	0.238963296	0.032372452	0.065339515	0.004809257	POINT (-868920.3490130985 -160617.8619677885)
RGI60-03.03449		-81.94828825	82.51986721	2.737086912	QEI	N Ellesmere, ACN	0		0	0	0	13.03168176	2.933627193	12.31762973	0.430096909	98.60166401	46.29895758	94.22099196	43.92400151	LE07_L1GT_058246_19990709_20170218_01_T2	LE07_L1GT_059246_20100815_20161213_01_T2	LC08_L1GT_040248_20180909_20180913_01_T2	1	1	-2.350895219	0.167389648	-1.361417759	0.189637264	0.009605554	0.002245807	0.006521904	0.001627368	-0.022384957	0.004985065	-0.023067327	0.004775503	-0.121182583	0.020333849	-0.037469837	0.012385504	0.002446547	0.002446547	0.002341387	0.002341387	0.123629131	0.020480504	0.039811224	0.012604872	POINT (-805821.5190521532 -113992.5746894373)
RGI60-03.03450		-82.26976442	82.594052	2.390857101	QEI	N Ellesmere, ACN	0		0	0	0	19.09617535	9.364178181	6.071037545	0.581727362	95.15776963	45.78090765	92.3840104	43.21633913	AST_L1B_00308142002222039_20200723131001_29586.VNIR_Swath.ImageData3B	AST14OTH_00306142009221941_20200729121848_19978_V3B	LC08_L1GT_040248_20180909_20180913_01_T2	0	1	-0.302712311	0.075908923	-0.036389976	0.043886133	0.000460179	0.000176583	0.000133381	0.000164389	-0.001447502	0.000420434	-0.002313779	0.000587983	-0.017452481	0.012963451	-0.00273044	0.003558497	0.001976769	0.002042773	0.00016845	8.42E-05	0.01942925	0.013123414	0.002898889	0.003559494	POINT (-798428.885238006 -108380.892907088)
RGI60-03.03490		-81.27318719	82.59957834	0.289117416	QEI	N Ellesmere, ACN	0	1	0	10	0	15.76490516	5.022966469	4.251204135	0.774574113	49.58049327	32.0477297	45.18100294	27.62266223	LE07_L1GT_057246_20000720_20170210_01_T2	AST14OTH_00306142009221941_20200729121848_19978_V3B	LC08_L1GT_040248_20180909_20180913_01_T2	1	1	0.061156884	0.03981222	-0.435763482	0.031793123	-0.000151735	0.000104697	0.001980454	0.000390707	-0.002061144	0.000471455	-0.000221165	4.05E-05	7.22E-05	0.000125443	-0.008651191	0.004966582	0.000197686	0.000197686	8.06E-05	8.06E-05	0.000125443	0.000234128	0.008731762	0.004967236	POINT (-795827.1946859455 -122159.8460306292)
RGI60-03.03535		-77.26627963	82.86949713	0.475	QEI	N Ellesmere, ACN	0		0	0	0	29.44380956	29.44380956	29.44380956	16.12678267	73.15425916	9.497204822	70.9872232	2.154691653	AST_L1T_00308142002222030_20150424101020_2555_V	AST14OTH_00307052009205938_20200730093752_22935_V3B	LC08_L1GT_040248_20180909_20180913_01_T2	0	0	-0.002272803	0.004524761	-0.00068952	0.001889546	6.04E-06	1.21E-05	4.17E-06	1.15E-05	-0.000122489	3.38E-05	-0.000201695	4.91E-05	-8.37E-05	0.000184638	-2.23E-05	7.45E-05	0.00079642	0.001603373	0.000691573	0.000645246	0.000880164	0.001613969	0.000713831	0.000649534	POINT (-756629.0722631867 -170981.7033031166)
RGI60-03.03545		-80.57304401	82.78770505	0.6	QEI	N Ellesmere, ACN	0		0	0	0	43.11402174	17.30220487	43.11402174	12.28720565	88.90804484	39.20182044	85.71898699	38.1051868	AST_L1B_00306282003223114_20200723123505_16888.VNIR_Swath.ImageData3B	AST14OTH_00306232009221323_20200729121848_19960_V3B	LC08_L1GT_040248_20180909_20180913_01_T2	0	0	-0.005956556	0.012852154	-0.00465953	0.007904501	1.49E-05	3.24E-05	2.52E-05	4.29E-05	-0.000279425	5.67E-05	-0.000341744	6.09E-05	-0.000271043	0.000633966	-0.000190521	0.000383599	0.001828773	0.002106723	0.001689236	0.00086516	0.002099817	0.002200044	0.001879757	0.000946388	POINT (-774031.7748389513 -128514.298233815)
RGI60-03.03546		-80.4712712	82.7832807	1.05	QEI	N Ellesmere, ACN	0		0	0	0	26.37891867	26.37891867	26.37891867	14.68694407	88.80541553	36.11924675	85.43976221	34.51257596	AST_L1B_00306282003223114_20200723123505_16888.VNIR_Swath.ImageData3B	AST14OTH_00306232009221323_20200729121848_19960_V3B	LC08_L1GT_040248_20180909_20180913_01_T2	0	0	-0.002195179	0.013320175	-0.000850294	0.006669484	3.24E-06	1.97E-05	3.02E-06	2.37E-05	-0.000353911	0.000116409	-0.000547307	0.000150883	-0.000102032	0.000641215	-3.62E-05	0.00030924	0.001793455	0.003241326	0.001516597	0.001369299	0.001895487	0.003304141	0.001552812	0.001403784	POINT (-774278.1690456641 -129968.8668010229)
RGI60-03.03547		-80.26975456	82.75883289	2	QEI	N Ellesmere, ACN	0		0	0	0	101.0745628	26.81178124	101.0745628	9.351875439	103.3773201	45.97262775	99.08808909	45.0122042	AST_L1B_00306282003223114_20200723123505_16888.VNIR_Swath.ImageData3B	AST14OTH_00306232009221323_20200729121848_19960_V3B	LC08_L1GT_040248_20180909_20180913_01_T2	0	0	-0.090759052	0.082919291	-0.350612046	0.041570326	0.000201349	0.000187116	0.001669534	0.00037131	-0.003097216	0.000526744	-0.000980579	0.000184509	-0.004865162	0.004716202	-0.017090864	0.008987121	0.012870406	0.006673686	0.014343839	0.00281622	0.017735568	0.008171943	0.031434703	0.009418038	POINT (-776444.3914678324 -133141.9556072039)
RGI60-03.03553		-80.2186818	82.6855799	1.268846328	QEI	N Ellesmere, ACN	0		0	0	0	48.58098951	21.86667683	33.38886943	18.27859113	97.94332757	44.35084899	93.92545401	41.67789922	LE07_L1GT_057246_20000720_20170210_01_T2	AST14OTH_00306232009221323_20200729121848_19960_V3B	LC08_L1GT_040248_20180909_20180913_01_T2	0	0	-0.010094715	0.008704809	4.52E-05	0.009080279	3.80E-05	3.32E-05	-2.48E-07	4.98E-05	-0.001422402	0.000209278	-0.002011007	0.000352431	-0.000495944	0.000456057	2.05E-06	0.000336307	0.005027915	0.003672032	0.000551071	0.001905102	0.005523858	0.003700244	0.000549025	0.001934559	POINT (-784199.2629502615 -135191.423859575)
RGI60-03.03560		-81.33195217	82.65862024	3.642808796	QEI	N Ellesmere, ACN	0	1	0	14	0	38.34201371	12.96282577	19.17003053	6.776777038	52.51060352	16.19113522	47.66391478	8.890880486	LE07_L1GT_057246_20000720_20170210_01_T2	AST14OTH_00306142009221941_20200729121848_19978_V3B	LC08_L1GT_040248_20180909_20180913_01_T2	1	1	-0.80525159	0.252823639	-0.638642063	0.272456024	0.002589301	0.00095808	0.002802387	0.00130323	-0.168682906	0.03302687	-0.216148027	0.040009029	-0.020244192	0.013419278	-0.013635311	0.013910221	0.0066819	0.0066819	0.002406134	0.002406134	0.026926092	0.014990824	0.016041444	0.014116789	POINT (-789585.0428729812 -120372.8895785754)
RGI60-03.03643		-78.99130248	82.85214502	0.925	QEI	N Ellesmere, ACN	0		0	0	0	43.62841644	43.62841644	43.62841644	8.353047303	76.11266638	22.07167571	73.14167033	11.13095152	AST_L1B_00306192002213122_20200723131051_2862.VNIR_Swath.ImageData3B	AST14OTH_00306142009221941_20200729121848_19978_V3B	LC08_L1GT_040248_20180909_20180913_01_T2	0	1	-1.26E-05	0.007129341	-0.022361947	0.012717117	2.47E-08	1.40E-05	9.29E-05	5.72E-05	-0.00251258	0.000739917	-0.003836547	0.000901219	-4.92E-07	0.000212442	-0.000790281	0.000665874	0.000233165	0.002961159	0.000469816	0.000234908	0.000233657	0.00296877	0.001260097	0.000706094	POINT (-763290.7656494889 -148488.9442494149)
RGI60-03.03644		-79.09493233	82.88609259	1	QEI	N Ellesmere, ACN	0		0	0	0	12.67891102	12.67891102	12.67891102	12.67891102	73.82868754	9.574374086	71.29556182	2.795928343	AST_L1B_00306192002213122_20200723131051_2862.VNIR_Swath.ImageData3B	AST14OTH_00306142009221941_20200729121848_19978_V3B	LC08_L1GT_040248_20180909_20180913_01_T2	1	1	-0.020560901	0.020299461	-0.153495321	0.03008093	5.16E-05	5.22E-05	0.000764361	0.000215675	-0.001718866	0.000388928	-0.001060857	0.000215359	-0.000768145	0.000758929	-0.005145148	0.003047765	0.000877673	0.000438836	0.000589445	0.000294723	0.001645818	0.00087667	0.005734593	0.003061982	POINT (-759922.7118667124 -146407.7556210491)
RGI60-03.03656		-79.70691862	82.83712885	1.1	QEI	N Ellesmere, ACN	0		0	0	0	10.98305968	10.98305968	10.98305968	10.98305968	74.13663766	9.04529933	71.15224545	2.083632917	AST_L1B_00306282003223114_20200723123505_16888.VNIR_Swath.ImageData3B	AST14OTH_00306232009221323_20200729121848_19960_V3B	LC08_L1GT_040248_20180909_20180913_01_T2	1	1	-0.020051536	0.032407793	-0.08356948	0.022811986	3.08E-05	5.04E-05	0.000321799	0.000107975	-0.003674196	0.000954591	-0.005348591	0.001043597	-0.001177646	0.001967367	-0.007161949	0.002296529	0.002036751	0.002036751	0.00104126	0.00104126	0.003214397	0.002831764	0.008203209	0.00252156	POINT (-766697.0982018567 -139236.8408611944)
RGI60-03.03886		-91.37740011	81.5918645	0.709099685	QEI	N Ellesmere, ACN	0		0	0	0	6.933229357	1.78757443	2.819939787	0.421084528	95.73026446	43.61821455	91.58705134	41.17422317	LE07_L1TP_057247_20000720_20170210_01_T1	AST14OTH_00307192010235719_20200809152206_27218_V3B	LC08_L1TP_058247_20190809_20190820_01_T1	0	1	-0.000155921	0.004491254	-0.003176462	0.004950161	9.49E-07	2.73E-05	1.87E-05	2.93E-05	-0.000401134	5.12E-05	-0.000392829	5.69E-05	-7.11E-06	0.000170907	-0.000263287	0.000444708	0.000125268	0.000270184	0.000116778	0.000116778	0.00013238	0.0003197	0.000380065	0.000459785	POINT (-914876.7771666651 21998.02845009632)
RGI60-03.03887		-91.46827083	81.72444294	0.541359542	QEI	N Ellesmere, ACN	0		0	0	0	5.19708911	1.054087274	2.877786902	1.568871909	138.7030623	88.52340503	133.7836535	87.74638969	LE07_L1TP_057247_20000720_20170210_01_T1	AST14OTH_00307192010235719_20200809152206_27218_V3B	LC08_L1TP_058247_20190809_20190820_01_T1	0	1	0.000381537	0.005632635	-0.003773433	0.006133143	-1.38E-06	2.04E-05	1.32E-05	2.17E-05	-0.000220098	5.54E-05	-0.000212065	5.67E-05	4.40E-05	0.000275296	-0.000291008	0.000537197	0.000188814	0.000288787	5.85E-05	2.93E-05	0.000144781	0.000398981	0.000349513	0.000537993	POINT (-900366.9986050092 23078.00107228777)
RGI60-03.03887_2		-91.54207582	81.7185248	0.281323814	QEI	N Ellesmere, ACN	0		0	0	0	3.485723306	1.177824155	5.203623249	0.429229867	102.7473898	50.21872679	98.01143454	48.56781553	LE07_L1TP_057247_20000720_20170210_01_T1	AST14OTH_00307192010235719_20200809152206_27218_V3B	LC08_L1TP_058247_20190809_20190820_01_T1	1	1	-0.022406469	0.006186305	0.001598865	0.003420893	8.10E-05	3.02E-05	-5.58E-06	1.20E-05	-0.000242994	6.11E-05	-0.000259123	6.93E-05	-0.001240723	0.001045887	-2.90E-05	7.82E-05	3.80E-05	3.80E-05	4.92E-05	2.46E-05	0.001278749	0.001046579	7.82E-05	8.20E-05	POINT (-900982.5416538068 24255.17175676234)
RGI60-03.03888		-91.2347779	81.74656222	1.912829116	QEI	N Ellesmere, ACN	0		0	0	0	20.73160463	7.614786758	3.03399431	0.519189374	98.43229846	52.66568156	94.08308998	44.31890615	LE07_L1TP_057247_20000720_20170210_01_T1	AST14OTH_00307192010235719_20200809152206_27218_V3B	LC08_L1TP_058247_20190809_20190820_01_T1	0	0	-0.013186436	0.015909227	-0.011874455	0.017780512	3.47E-05	4.24E-05	3.13E-05	4.72E-05	-0.000391965	7.41E-05	-0.000370761	7.10E-05	-0.000750361	0.001050011	-0.000978497	0.00158086	0.003443282	0.002608737	3.73E-05	0.000247732	0.004193643	0.002812123	0.001015811	0.001600153	POINT (-898038.7775493407 19356.57654897968)
RGI60-03.03896		-87.28335093	81.95042262	1.819166435	QEI	N Ellesmere, ACN	0		0	0	0	9.052947795	2.577510761	5.56202033	0.380200001	98.96781403	53.32192686	93.89327071	45.29380304	LE07_L1TP_057247_20000720_20170210_01_T1	LE07_L1TP_057247_20100817_20161213_01_T1	LC08_L1TP_058247_20190809_20190820_01_T1	1	1	-0.006029161	0.011301258	-0.003049944	0.010192059	4.28E-05	8.03E-05	2.51E-05	8.38E-05	-0.002106636	0.000263491	-0.00269056	0.000316793	-0.000279449	0.000629816	-0.000245529	0.000910541	0.001066864	0.001066864	0.000815528	0.000815528	0.001346313	0.001238898	0.001061057	0.001222363	POINT (-875005.0095110793 -41519.01767422436)
RGI60-03.03896_2		-87.19096856	81.93527961	0.264565427	QEI	N Ellesmere, ACN	0		0	0	0	5.515569237	0.994102902	2.248685958	0.392973752	89.91844576	48.1163729	86.25427543	35.86003463	LE07_L1TP_057247_20000720_20170210_01_T1	LE07_L1TP_057247_20100817_20161213_01_T1	LC08_L1TP_058247_20190809_20190820_01_T1	1	1	-0.001237817	0.003451926	-0.001184124	0.002455251	8.78E-06	2.45E-05	9.73E-06	2.02E-05	-0.000425159	5.32E-05	-0.000534452	6.29E-05	-6.58E-05	0.000209852	-4.54E-05	0.000119333	0.000125458	0.000125458	2.44E-05	2.44E-05	0.000191234	0.000244494	6.98E-05	0.000121802	POINT (-876588.0985921012 -43010.81724550998)
RGI60-03.03936		-85.70862301	82.06640293	0.296750971	QEI	N Ellesmere, ACN	0		0	0	0	3.625316037	1.470763019	1.994358761	0.207263084	93.04080784	42.65954289	88.76269622	39.2917322	LE07_L1TP_057247_20000720_20170210_01_T1	LE07_L1TP_057247_20100817_20161213_01_T1	nan	1	1	-0.001488561	0.001816839	-0.00027784	0.001147273	9.36E-06	1.16E-05	2.52E-06	1.04E-05	-0.000351427	6.67E-05	-0.000507261	7.81E-05	-7.99E-05	0.000115139	-2.20E-05	0.000102187	7.51E-05	7.51E-05	3.78E-05	3.78E-05	0.000155036	0.000137486	5.99E-05	0.000108962	POINT (-860908.5161019093 -64601.73885055669)
RGI60-03.03950		-82.9494201	82.25119624	0.157487657	QEI	N Ellesmere, ACN	0		0	0	0	4.53434193	1.608383642	2.467625318	0.269518468	77.46124329	28.54840365	75.37508021	18.54828376	LE07_L1GT_057246_20000720_20170210_01_T2	LE07_L1TP_052247_20100814_20161213_01_T1	LC08_L1TP_068245_20190815_20190821_01_T1	1	1	-0.002527643	0.003700434	-0.00097426	0.003448763	1.52E-05	2.26E-05	8.46E-06	3.00E-05	-0.000228239	6.02E-05	-0.000353322	7.63E-05	-9.06E-05	0.000165003	-3.12E-05	0.0001449	1.23E-05	1.23E-05	3.32E-05	3.32E-05	0.000102863	0.00016546	6.44E-05	0.00014865	POINT (-836784.3599008388 -103494.1196537268)
RGI60-03.03956		-83.29159736	82.21413596	0.324849084	QEI	N Ellesmere, ACN	0		0	0	0	7.629083722	6.315598012	2.716289222	0.280062261	83.454265	54.10268857	79.02198206	27.81227005	LE07_L1GT_057246_20000720_20170210_01_T2	LE07_L1TP_052247_20100814_20161213_01_T1	LC08_L1TP_068245_20190815_20190821_01_T1	1	1	-0.090128292	0.011572816	0.002103864	0.002740431	0.000704022	0.000176668	-2.08E-05	2.74E-05	-0.000186488	4.02E-05	-0.00026431	4.93E-05	-0.004712074	0.001465991	-6.90E-06	5.23E-05	6.83E-05	3.42E-05	4.54E-05	4.54E-05	0.004780388	0.001466389	5.23E-05	6.92E-05	POINT (-841404.3213307274 -98967.3910910361)
RGI60-03.03959		-83.16846303	82.19449973	0.209347235	QEI	N Ellesmere, ACN	0		0	0	0	19.29264298	5.736166358	1.808150404	0.65167475	83.3013133	68.91689239	79.18587166	35.07122477	LE07_L1GT_057246_20000720_20170210_01_T2	LE07_L1TP_052247_20100814_20161213_01_T1	LC08_L1TP_068245_20190815_20190821_01_T1	0	1	-0.072820423	0.011431288	0.001252259	0.002508499	0.000558621	0.000156972	-1.28E-05	2.58E-05	-0.000127766	2.98E-05	-0.000190523	4.09E-05	-0.003815439	0.002023699	-2.53E-05	4.74E-05	0.00020732	0.000300186	2.21E-05	2.21E-05	0.004022759	0.002045842	4.74E-05	5.23E-05	POINT (-843317.502599197 -101030.3372624039)
RGI60-03.03981		-83.36700659	82.26550551	1.630628744	QEI	N Ellesmere, ACN	0		0	0	0	43.63885148	1.70116684	11.27556231	0.749558622	130.3862177	69.6434565	123.878859	68.35971914	LE07_L1GT_057246_20000720_20170210_01_T2	LE07_L1TP_052247_20100814_20161213_01_T1	LC08_L1TP_068245_20190815_20190821_01_T1	0	1	-0.584103467	0.03649569	-0.037385472	0.018259525	0.003644491	0.000912415	0.000307086	0.000167704	-0.002012469	0.000487888	-0.002348906	0.000573899	-0.031190318	0.018420593	-0.002690393	0.002395675	0.006661474	0.004519495	0.000750373	0.000375186	0.037851792	0.018966921	0.003440766	0.002424876	POINT (-835965.3046943175 -97212.34823580159)
RGI60-03.03983		-82.93895108	82.12980901	0.413474937	QEI	N Ellesmere, ACN	0		0	0	0	4.288585065	1.842481352	6.709717982	0.457168257	90.81356976	43.87142752	87.21178721	37.02945391	LE07_L1GT_057246_20000720_20170210_01_T2	LE07_L1TP_052247_20100814_20161213_01_T1	LC08_L1TP_068245_20190815_20190821_01_T1	1	1	-0.001213378	0.004044927	-0.000416303	0.00399608	9.16E-06	3.06E-05	4.26E-06	4.09E-05	-0.000386981	6.00E-05	-0.000578487	8.52E-05	-6.37E-05	0.000246086	-3.26E-05	0.000356492	0.000100176	0.000100176	0.00017771	0.00017771	0.000163923	0.000265694	0.000210326	0.000398331	POINT (-849912.9494799466 -105275.5478053055)
RGI60-03.03984	Kulutingwak Fjord	-83.10309376	82.05964403	0.617582078	QEI	N Ellesmere, ACN	1		0	0	0	3.248612061	1.381962626	1.604822985	0.259468451	118.9801583	57.70748784	114.9936515	56.70034337	LE07_L1GT_057246_20000720_20170210_01_T2	LE07_L1TP_052247_20100814_20161213_01_T1	LC08_L1TP_068245_20190815_20190821_01_T1	1	1	-0.003108517	0.011269118	-0.015438058	0.012238304	1.88E-05	6.82E-05	0.000131138	0.000105898	-0.000291118	4.65E-05	-0.000210568	3.24E-05	-7.99E-05	0.000689643	-0.001014958	0.001460297	0.000118115	0.000118115	1.52E-05	7.61E-06	0.000198015	0.000699685	0.001030181	0.001460317	POINT (-857814.1660961482 -103759.9234051964)
RGI60-03.03989	Phillips Inlet North	-84.94115789	82.03056038	1.189544258	QEI	N Ellesmere, ACN	2		0	0	0	40.96359628	20.00143	24.5102276	0.260028158	115.3566993	54.02119711	109.8115202	52.62045064	LE07_L1TP_057247_20000720_20170210_01_T1	LE07_L1TP_052247_20100814_20161213_01_T1	LC08_L1TP_068245_20190815_20190821_01_T1	0	0	-0.117872426	0.02432168	-0.097808805	0.017297068	0.000693087	0.000190644	0.000790229	0.000188065	-0.001759827	0.000320099	-0.00112475	0.000179127	-0.005817129	0.006366245	-0.005777627	0.006424035	0.003421904	0.003532354	0.001835101	0.001401452	0.009239033	0.007280564	0.007612728	0.006575127	POINT (-863863.1776099452 -76472.28377843095)
RGI60-03.03992		-86.38493813	82.11229799	0.92153332	QEI	N Ellesmere, ACN	0		0	0	0	7.239875549	1.693432636	4.372229433	0.25073864	96.95953502	45.39927823	93.03794911	43.11447408	LE07_L1TP_057247_20000720_20170210_01_T1	LE07_L1TP_057247_20100817_20161213_01_T1	LC08_L1TP_058247_20190809_20190820_01_T1	1	1	-0.006799488	0.00748659	-0.002237765	0.00615242	4.44E-05	4.93E-05	1.67E-05	4.59E-05	-0.000704864	9.34E-05	-0.000869878	0.000129996	-0.000374497	0.000460193	-0.000177455	0.000540054	6.31E-05	3.16E-05	0.000252355	0.000252355	0.000437621	0.000461274	0.000429811	0.000596105	POINT (-856611.5550139616 -54119.51142554318)
RGI60-03.03994		-86.00509841	82.22338614	1.831361447	QEI	N Ellesmere, ACN	0		0	0	0	20.53097492	1.655313902	15.89040861	0.345492351	101.5337177	48.63520292	97.30860247	45.70131812	LE07_L1TP_057247_20000720_20170210_01_T1	LE07_L1TP_057247_20100817_20161213_01_T1	LC08_L1TP_058247_20190809_20190820_01_T1	0	1	-0.279500645	0.026776185	-0.025406225	0.015232067	0.001970611	0.000297215	0.000201236	0.000123028	-0.003159887	0.000368099	-0.003583824	0.000428776	-0.013353908	0.007296844	-0.002043939	0.001509763	0.000427059	0.001691453	0.000419461	0.000209731	0.013780967	0.007490323	0.0024634	0.001524261	POINT (-844139.1279659979 -58952.47624932688)
RGI60-03.03997		-85.5332403	82.2486062	3.57822428	QEI	N Ellesmere, ACN	0		0	0	0	27.28019087	10.07714308	13.85336966	0.338307639	141.9802189	87.65924629	135.4232585	86.74857113	LE07_L1TP_057247_20000720_20170210_01_T1	LE07_L1TP_057247_20100817_20161213_01_T1	LC08_L1TP_068245_20190815_20190821_01_T1	1	1	-0.618057962	0.175629372	-2.610044525	0.184414854	0.004149095	0.001325461	0.022446331	0.003622453	-0.055276955	0.008068276	-0.034423472	0.004994629	-0.027819311	0.038478709	-0.180524915	0.147090727	0.010928223	0.010928223	0.005074636	0.005074636	0.038747533	0.040000464	0.185599551	0.147178238	POINT (-840881.036149433 -65687.93403159491)
RGI60-03.04381		-85.12995995	80.99719124	0.91539914	QEI	N Ellesmere, ACN	0		0	0	0	28.59243534	0.531391816	16.62474541	0.158269686	96.62379362	43.44844778	91.17815873	41.08626208	LE07_L1TP_057247_20000720_20170210_01_T1	LE07_L1TP_045248_20100813_20161213_01_T1	LC08_L1TP_058247_20190809_20190820_01_T1	0	1	-0.009658959	0.012144589	-0.019596956	0.014103186	7.30E-05	9.34E-05	0.000179643	0.00013565	-0.002096583	0.000493735	-0.002489636	0.000569238	-0.000498189	0.00083407	-0.001448888	0.001469181	0.000233696	0.001161857	0.000926554	0.000926554	0.000731885	0.001430239	0.002375442	0.00173695	POINT (-976574.9390760167 -83207.62465954099)
RGI60-03.04385		-83.41204314	81.08762972	0.522806692	QEI	N Ellesmere, ACN	0		0	0	0	37.61681859	0.410421718	29.72158535	0.16878412	103.203897	51.02132799	99.57200798	49.4051317	LE07_L1GT_057246_20000720_20170210_01_T2	LE07_L1TP_052247_20100814_20161213_01_T1	LC08_L1TP_059001_20190816_20190902_01_T1	0	1	-0.009270494	0.00883122	-0.007421138	0.009155386	7.66E-05	7.38E-05	7.16E-05	8.92E-05	-0.001709628	0.000258254	-0.002092198	0.00034871	-0.000474833	0.000627584	-0.000563202	0.000835252	0.000161381	0.000959471	0.000198577	9.93E-05	0.000636214	0.001146493	0.000761779	0.000841132	POINT (-963822.5784706986 -111312.7818759524)
RGI60-03.04536		-80.25381927	82.89121589	2.275	QEI	N Ellesmere, ACN	0		0	0	0	10.58870623	7.753312853	10.58870623	10.58870623	82.82014497	25.78954108	79.951999	21.77251615	AST_L1B_00306282003223114_20200723123505_16888.VNIR_Swath.ImageData3B	AST14OTH_00306232009221323_20200729121848_19960_V3B	LC08_L1GT_040248_20180909_20180913_01_T2	0	0	-0.528045687	0.05209181	-0.026184974	0.022339085	0.000510717	0.00019789	4.69E-05	4.34E-05	-0.000814627	0.000305247	-0.000885899	0.00031683	-0.023105006	0.011206481	-0.002425196	0.001652749	0.000964121	0.006351941	0.000831313	0.002496825	0.024069126	0.012881474	0.003256509	0.00299428	POINT (-762177.7132432575 -130913.7785710258)
RGI60-04.00172		-66.84430407	62.63776035	0.85	BBI	Baffin, ACS	9		0	0	0	13.87265054	13.87265054	13.87265054	13.87265054	101.3759451	41.34816957	93.86038791	37.34549497	LE07_L1TP_016016_20000907_20170210_01_T1	LT05_L1TP_016016_20100911_20161013_01_T1	nan	0	0	-0.002641592	0.001958091	-0.000143388	0.000640325	3.14E-05	2.36E-05	1.65E-06	7.36E-06	-0.001007366	0.000129802	-0.000974346	0.000124409	-0.000126226	0.000152066	-1.07E-05	5.60E-05	0.000150506	0.002686201	9.06E-05	0.001084301	0.000276732	0.002690502	0.000101347	0.001085745	POINT (-2784535.009063447 -1190905.396544287)
RGI60-04.00183		-66.71743116	62.61389843	0.45	BBI	Baffin, ACS	9		0	0	0	5.123429859	5.123429859	5.123429859	5.123429859	92.40289041	47.99701162	85.64798301	32.80071728	LE07_L1TP_016016_20000907_20170210_01_T1	LT05_L1TP_016016_20100911_20161013_01_T1	LC08_L1TP_016016_20190819_20190902_01_T1	1	1	-0.002654521	0.002306173	-0.005155637	0.003024539	3.08E-05	2.69E-05	5.17E-05	3.07E-05	-0.000919761	8.72E-05	-0.000793468	7.62E-05	-0.000127251	0.000170613	-0.000385102	0.000331274	0.000366744	0.000183372	3.84E-05	1.92E-05	0.000493995	0.000250468	0.000423523	0.000331831	POINT (-2784408.388442784 -1198151.613499467)
RGI60-04.01029		-62.13036484	66.59979693	0.426780291	BBI	Baffin, ACS	9		0	0	0	4.146021555	1.118031769	4.068598318	0.551558949	87.43287472	35.00233386	83.04264823	28.6604791	LE07_L1TP_016013_20000806_20170210_01_T1	LT05_L1TP_016013_20080719_20161030_01_T1	nan	1	1	-0.000297038	0.002890982	-0.005330721	0.00291598	2.89E-06	2.82E-05	6.73E-05	3.81E-05	-0.000570473	8.56E-05	-0.000458807	6.70E-05	-1.11E-05	0.000139543	-0.000399507	0.000305683	0.00010852	0.00010852	0.000100599	0.000100599	0.000119652	0.000176773	0.000500106	0.000321811	POINT (-2278103.813757249 -1204648.53356374)
RGI60-04.01031		-62.07580801	66.5891007	0.674723747	BBI	Baffin, ACS	9		0	0	0	26.12235315	2.539860474	9.918492152	0.632411913	96.70485369	54.78850984	92.09635742	41.37052124	LE07_L1TP_016013_20000806_20170210_01_T1	LT05_L1TP_016013_20080719_20161030_01_T1	LC08_L1TP_015013_20190828_20190903_01_T1	1	1	-0.007932204	0.009018911	-0.002873125	0.005426676	8.37E-05	9.55E-05	4.34E-05	8.20E-05	-0.002013175	0.000206309	-0.001977497	0.00019232	-0.000387546	0.00062659	-0.000200122	0.000386038	0.000355133	0.000177566	0.000465037	0.000465037	0.000742679	0.000651264	0.000665159	0.000604388	POINT (-2278024.906017897 -1207383.872566188)
RGI60-04.01033		-62.01701125	66.60632106	0.621272365	BBI	Baffin, ACS	9		0	0	0	20.09498254	0.730947122	7.114166298	0.681646816	102.8931072	44.67901376	92.74084256	38.0660447	LE07_L1TP_016013_20000806_20170210_01_T1	LT05_L1TP_016013_20080719_20161030_01_T1	LC08_L1TP_015013_20190828_20190903_01_T1	0	0	-0.013509685	0.006390299	-0.009977265	0.004066047	0.000120871	5.92E-05	0.000128675	5.48E-05	-0.000456761	5.87E-05	-0.000217012	2.67E-05	-0.000681207	0.000650699	-0.00071269	0.000534808	0.000724426	0.000521514	0.000155365	0.000162878	0.001405633	0.000833898	0.000868055	0.000559061	POINT (-2275064.31533537 -1208806.852815798)
RGI60-04.02643		-67.39968695	68.12432946	0.652612417	BBI	Baffin, ACS	9		0	0	0	11.10371042	0.701502979	7.165110222	0.51657905	104.6665957	48.22514133	98.1386679	45.13515596	LE07_L1TP_019012_20010729_20170204_01_T1	LE07_L1TP_019012_20130714_20161123_01_T1	LC08_L1TP_021011_20180718_20180731_01_T1	0	0	-0.006116306	0.004624722	-0.012081642	0.009380217	0.000104364	8.04E-05	8.59E-05	6.78E-05	-0.000547608	7.96E-05	-0.000374475	5.40E-05	-0.000259144	0.000366445	-0.000951993	0.000927431	0.000151882	0.000337261	4.56E-05	0.000206535	0.000411025	0.000498023	0.000997557	0.00095015	POINT (-2220295.906889616 -924234.2167854002)
RGI60-04.02714		-67.35288955	68.22710474	0.157464239	BBI	Baffin, ACS	9		0	0	0	3.341266458	0.748421876	2.978158921	0.50134386	84.68175028	65.83602268	79.68576451	28.13918007	LE07_L1TP_019012_20010729_20170204_01_T1	nan	nan	1	0	-0.000792194	0.001180978	0	0	9.78E-06	1.46E-05	0	0	-0.000287624	3.51E-05	0	0	-2.64E-05	5.88E-05	0	0	3.48E-05	3.48E-05	0	2.23E-05	6.13E-05	6.83E-05	0	0	POINT (-2208866.581345738 -921594.0438351528)
RGI60-04.02929		-69.8066941	69.73234722	0.217332815	BBI	Baffin, ACS	9		0	0	0	4.152349114	1.002562061	2.292429361	0.309715232	86.18592707	59.37447451	79.36244167	23.72015209	LE07_L1TP_021011_20000708_20170211_01_T1	nan	nan	1	0	-7.20E-05	0.000337816	0	0	9.17E-07	4.31E-06	0	0	-0.000284659	4.34E-05	0	0	-2.43E-06	1.64E-05	0	0	6.28E-05	6.28E-05	0	1.64E-05	6.52E-05	6.49E-05	0	0	POINT (-2087725.86165998 -767856.6277205464)
RGI60-04.03038		-69.85345093	69.95211695	0.26209329	BBI	Baffin, ACS	9		0	0	0	4.19289594	0.316211544	4.803317013	-0.054218502	83.95009937	44.6304293	79.00062198	25.01723558	LE07_L1TP_021011_20000708_20170211_01_T1	LE07_L1TP_023011_20100904_20161212_01_T1	LC08_L1TP_021011_20180718_20180731_01_T1	1	1	-0.007339276	0.003484883	0.000424205	0.002190861	8.90E-05	4.48E-05	-4.18E-06	2.16E-05	-0.000220996	3.65E-05	-0.000231533	3.88E-05	-0.000352325	0.00023334	1.39E-05	9.63E-05	6.63E-05	6.63E-05	5.87E-05	5.87E-05	0.000418614	0.000242573	4.48E-05	0.000112819	POINT (-2065254.04023992 -757678.803032284)
RGI60-04.05514		-64.86270878	67.18923218	2.083465979	BBI	Baffin, ACS	9		0	0	0	43.06654309	0.919169997	32.52959209	0.659159323	144.5822737	94.71228158	136.0303607	92.84775662	LE07_L1TP_016013_20000806_20170210_01_T1	LT05_L1TP_016013_20080719_20161030_01_T1	LC08_L1TP_017013_20180722_20180731_01_T1	1	1	-0.08655701	0.041283846	-0.06144427	0.024107537	0.001336989	0.00066916	0.001247891	0.000525018	-0.019027636	0.002886411	-0.017388852	0.002641249	-0.003619121	0.005381149	-0.003493378	0.004516819	0.009529091	0.009529091	0.006921448	0.006921448	0.013148212	0.010943507	0.010414825	0.008264871	POINT (-2272634.222915049 -1066383.937787988)
RGI60-04.06126		-69.4197516	69.50897235	0.241617628	BBI	Baffin, ACS	9		0	0	0	3.162964151	0.918858993	2.681550904	0.450492861	83.66216676	54.62335915	78.41281396	28.82354513	LE07_L1TP_021011_20000708_20170211_01_T1	nan	nan	1	0	-3.88E-05	0.000269871	0	0	6.88E-07	4.78E-06	0	0	-0.00075866	8.56E-05	0	0	-1.07E-06	1.31E-05	0	0	5.49E-05	5.49E-05	0	2.20E-05	5.59E-05	5.64E-05	0	0	POINT (-2105918.988395936 -790734.4736476701)
RGI60-04.06168		-68.95742376	69.54839327	0.169816573	BBI	Baffin, ACS	9		0	0	0	3.973663983	0.860154418	4.137708643	0.429298093	81.38356934	72.82122042	77.18371471	29.36577067	LE07_L1TP_021011_20000708_20170211_01_T1	nan	nan	1	0	-0.000870861	0.001776235	0	0	1.17E-05	2.39E-05	0	0	-0.000352115	5.92E-05	0	0	-2.66E-05	8.38E-05	0	0	4.81E-05	4.81E-05	0	2.11E-05	7.47E-05	9.66E-05	0	0	POINT (-2095347.209837152 -806115.4207605185)
RGI60-04.06852		-66.02751723	67.57697091	2.234142679	BBI	Baffin, ACS	9		0	0	0	25.26542717	1.175302514	22.30509259	0.760411755	130.7668604	66.7027019	121.3471122	63.49752669	LE07_L1TP_019012_20010729_20170204_01_T1	LT05_L1TP_018013_20100707_20161014_01_T1	LC08_L1TP_017013_20180722_20180731_01_T1	1	1	-0.081823067	0.020711006	-0.062780625	0.026113566	0.001636401	0.000463864	0.001167911	0.00050813	-0.012803365	0.001633803	-0.010912372	0.001392218	-0.003160917	0.0044177	-0.003994369	0.003652536	0.005130725	0.005130725	0.00423509	0.00423509	0.008291642	0.006770555	0.008229459	0.005592585	POINT (-2253868.814421557 -1002190.295023346)
RGI60-04.03204		-72.21081841	70.75205612	0.115811808	BBI	Baffin, ACS	9		0	0	0	2.877253352	0.873089572	2.005784255	0.229124991	81.03369868	38.529359	76.11259343	21.59884716	LE07_L1TP_024010_20020820_20170128_01_T1	LE07_L1TP_025010_20110820_20161206_01_T1	LC08_L1TP_025010_20190818_20190902_01_T1	1	1	-0.002539099	0.003465042	-0.001372859	0.002513184	3.58E-05	4.90E-05	1.82E-05	3.33E-05	-0.000262221	3.31E-05	-0.0002421	3.11E-05	-7.53E-05	0.00016864	-0.000104312	0.000227231	2.52E-05	2.52E-05	8.28E-06	8.28E-06	0.00010057	0.000170515	0.000112593	0.000227382	POINT (-2009528.00425368 -644770.3382341021)
RGI60-04.03235		-71.8710676	70.80172385	0.546618522	BBI	Baffin, ACS	9		0	0	0	47.52163056	0.991290279	15.35245023	0.438790789	89.36199754	44.10469358	85.27763968	35.99106633	LE07_L1TP_024010_20020820_20170128_01_T1	LE07_L1TP_025010_20110820_20161206_01_T1	LC08_L1TP_025010_20190818_20190902_01_T1	0	0	-0.005368069	0.0122406	-0.010244934	0.011386734	3.91E-05	8.95E-05	6.96E-05	7.85E-05	-0.000407861	7.61E-05	-0.000289209	5.40E-05	-0.000283723	0.000744209	-0.000842816	0.001029938	0.001740737	0.001043856	0.000368721	0.00028596	0.00202446	0.001281983	0.001211537	0.001068899	POINT (-2000399.481289622 -654949.5650596208)
RGI60-04.03256		-71.39027376	70.87241119	0.44765451	BBI	Baffin, ACS	9		0	0	0	4.433104666	0.687716082	4.284171916	0.323646564	84.11488689	42.67491389	80.13824359	29.46109907	LE07_L1TP_024010_20020820_20170128_01_T1	LE07_L1TP_025010_20110820_20161206_01_T1	LC08_L1TP_025010_20190818_20190902_01_T1	1	1	-0.00062653	0.005776466	-0.000855576	0.002670169	6.21E-06	5.73E-05	7.72E-06	2.41E-05	-0.000371352	4.74E-05	-0.000365984	4.77E-05	-3.14E-05	0.000351943	-6.76E-05	0.000237419	0.000116424	0.000116424	9.66E-05	9.66E-05	0.000147863	0.0003707	0.000164209	0.000256323	POINT (-1987355.185966185 -669194.50628903)
RGI60-04.03268		-71.85533817	70.45065852	1.016351881	BBI	Baffin, ACS	9		0	0	0	14.45074372	0.562309045	6.603086545	0.276374331	86.24191526	76.68302124	80.16643849	31.6996677	LE07_L1TP_024010_20020820_20170128_01_T1	LE07_L1TP_025010_20110820_20161206_01_T1	nan	1	1	-0.006422686	0.007330943	-0.002693911	0.005179501	8.09E-05	9.30E-05	4.02E-05	7.75E-05	-0.002118514	0.000285009	-0.002189134	0.000296227	-0.000305483	0.000460986	-0.000200585	0.000470421	0.001174572	0.001174572	0.0003666	0.0003666	0.001480055	0.001261795	0.000567185	0.000596399	POINT (-2037481.260519056 -667709.8545526213)
RGI60-04.03269		-71.99577545	70.42936067	0.538011376	BBI	Baffin, ACS	9		0	0	0	13.80304186	0.84568214	4.486088416	0.408483417	86.26862124	79.45631494	82.67275022	40.41287505	LE07_L1TP_024010_20020820_20170128_01_T1	LE07_L1TP_025010_20110820_20161206_01_T1	LC08_L1TP_025010_20190818_20190902_01_T1	1	1	-0.002565346	0.004356135	0.000337443	0.00678923	3.27E-05	5.57E-05	-4.08E-06	8.20E-05	-0.001658391	0.00020144	-0.001768915	0.000222283	-0.00012169	0.000228429	1.10E-05	0.000238655	0.000401655	0.000401655	0.000158221	0.000158221	0.000523345	0.000462067	0.000147234	0.000286339	POINT (-2041375.306649169 -663449.4540020176)
RGI60-04.03277		-72.30347054	70.67261182	0.461347645	BBI	Baffin, ACS	9		0	0	0	20.30210851	0.732124158	14.0492361	0.231879815	88.29473265	70.32201935	83.42768959	35.52780187	LE07_L1TP_024010_20020820_20170128_01_T1	LE07_L1TP_025010_20110820_20161206_01_T1	LC08_L1TP_025010_20190818_20190902_01_T1	0	1	-0.002637509	0.004170132	-0.00114584	0.004539105	2.91E-05	4.62E-05	1.19E-05	4.73E-05	-0.000658399	0.000104243	-0.000678327	0.000107243	-0.000130447	0.000206809	-3.97E-05	0.000193274	0.000106775	0.000622666	5.43E-05	2.71E-05	0.000237222	0.000656112	9.40E-05	0.000195171	POINT (-2019019.414987565 -644216.5381273032)
RGI60-04.03283		-71.67337329	70.85002014	0.187850984	BBI	Baffin, ACS	9		0	0	0	2.757895324	0.669028667	2.379451298	0.314513133	75.5401276	61.81082559	74.32097173	14.62008903	LE07_L1TP_024010_20020820_20170128_01_T1	LE07_L1TP_025010_20110820_20161206_01_T1	LC08_L1TP_025010_20190818_20190902_01_T1	1	1	-0.002436974	0.00349341	-0.000579076	0.003094308	2.53E-05	3.67E-05	5.55E-06	2.97E-05	-0.000265951	5.62E-05	-0.000265585	5.75E-05	-0.0001214	0.000215379	-4.60E-05	0.000277372	3.35E-05	3.35E-05	1.99E-05	1.99E-05	0.000154872	0.000217965	6.59E-05	0.000278082	POINT (-1993009.89886822 -660152.664846977)
RGI60-04.03285		-71.63819709	70.85426659	0.289471587	BBI	Baffin, ACS	9		0	0	0	3.307555679	0.721553931	2.1812867	0.286462478	81.64065842	62.06394643	79.58010773	31.7128299	LE07_L1TP_024010_20020820_20170128_01_T1	nan	nan	1	0	-0.00042728	0.001095118	0	0	4.72E-06	1.21E-05	0	0	-0.000297617	5.34E-05	0	0	-2.10E-05	6.71E-05	0	0	6.52E-05	6.52E-05	0	1.91E-05	8.62E-05	9.36E-05	0	0	POINT (-1992154.368919786 -661226.8146265543)
RGI60-04.03344		-71.32210717	70.55705127	0.339955165	BBI	Baffin, ACS	9		0	0	0	4.876447497	0.556387104	2.915849016	0.261886191	82.45179814	54.3440886	79.1186796	29.88348919	LE07_L1TP_024010_20020820_20170128_01_T1	LE07_L1TP_025010_20110820_20161206_01_T1	LC08_L1TP_025010_20190818_20190902_01_T1	1	1	-0.000692528	0.004307145	-0.000502899	0.006907678	5.89E-06	3.67E-05	3.91E-06	5.37E-05	-0.000341778	5.96E-05	-0.000344623	6.00E-05	-2.49E-05	0.000195849	-1.76E-05	0.00030017	0.000103761	0.000103761	4.85E-05	4.85E-05	0.000128702	0.000221638	6.61E-05	0.000304065	POINT (-2019917.556818965 -682835.8229550455)
RGI60-04.03347		-71.20808992	70.53774302	0.560524935	BBI	Baffin, ACS	9		0	0	0	14.36553501	1.445515245	3.81880904	0.408500517	95.16634178	51.52428544	85.7367827	38.19656798	LE07_L1TP_024010_20020820_20170128_01_T1	LE07_L1TP_025010_20110820_20161206_01_T1	LC08_L1TP_025010_20190818_20190902_01_T1	0	1	-0.016777482	0.005526228	-0.007853801	0.004686728	0.000144157	5.13E-05	6.18E-05	3.78E-05	-0.000286121	3.86E-05	-0.000173266	2.31E-05	-0.0008627	0.000508951	-0.00061707	0.000493216	0.000413145	0.000383822	4.56E-05	2.28E-05	0.001275845	0.000637456	0.000662632	0.000493742	POINT (-2020596.829325856 -687548.9218744293)
RGI60-04.03348		-71.24804507	70.45673449	0.134004002	BBI	Baffin, ACS	9		0	0	0	2.757571362	0.5454337	2.420159696	0.29934074	86.565361	55.62850557	80.53004249	34.7258319	LE07_L1TP_024010_20020820_20170128_01_T1	LE07_L1TP_025010_20110820_20161206_01_T1	LC08_L1TP_025010_20190818_20190902_01_T1	1	1	-0.005758407	0.003474531	-0.005838144	0.004418516	0.000102132	6.30E-05	9.35E-05	7.18E-05	-0.000580779	7.54E-05	-0.000410387	5.36E-05	-0.000243723	0.000240535	-0.000419291	0.000430355	3.56E-05	3.56E-05	1.10E-05	1.10E-05	0.000279311	0.000243154	0.000430307	0.000430496	POINT (-2029646.77289227 -689049.473359342)
RGI60-04.03353		-71.58707792	70.48907036	0.197265024	BBI	Baffin, ACS	9		0	0	0	3.211885909	0.535811695	2.153677878	0.257037228	76.51533171	20.01151706	74.07954222	15.93061521	LE07_L1TP_024010_20020820_20170128_01_T1	LE07_L1TP_025010_20110820_20161206_01_T1	LC08_L1TP_025010_20190818_20190902_01_T1	1	1	-0.002542719	0.003333876	-0.001624344	0.002638303	2.44E-05	3.24E-05	1.44E-05	2.36E-05	-0.000201935	4.32E-05	-0.000182513	3.94E-05	-0.000128574	0.000205323	-0.00013034	0.000237519	3.29E-05	3.29E-05	1.81E-05	1.81E-05	0.000161468	0.000207941	0.000148482	0.000238211	POINT (-2030260.190271733 -675886.2725726941)
RGI60-04.03356		-71.50583118	70.53777247	0.28622637	BBI	Baffin, ACS	9		0	0	0	5.865905886	0.504656842	2.459557406	0.306236827	85.65656885	57.00175721	80.03963093	28.56607916	LE07_L1TP_024010_20020820_20170128_01_T1	LE07_L1TP_025010_20110820_20161206_01_T1	nan	1	1	-0.000168682	0.000935423	-0.000528451	0.000934113	1.87E-06	1.04E-05	6.79E-06	1.20E-05	-0.000271486	4.01E-05	-0.00027156	4.02E-05	-5.93E-06	4.47E-05	-1.60E-05	4.36E-05	0.000125301	0.000125301	4.22E-05	4.22E-05	0.000131233	0.000133023	5.82E-05	6.07E-05	POINT (-2024139.303309047 -677038.4786831662)
RGI60-04.03400		-71.69727591	71.03428292	0.117042859	BBI	Baffin, ACS	9		0	0	0	13.20245947	1.947951492	2.076920033	1.303400457	78.06720495	33.62928815	73.89236685	12.61155061	LE07_L1TP_024010_20020820_20170128_01_T1	LE07_L1TP_025010_20110820_20161206_01_T1	LC08_L1TP_025010_20190818_20190902_01_T1	0	1	-0.002264472	0.002037995	4.71E-06	0.001499264	2.02E-05	1.86E-05	-3.96E-08	1.26E-05	-4.46E-05	8.52E-06	-4.73E-05	9.24E-06	-0.000116052	0.000126782	1.48E-07	4.42E-05	3.52E-05	6.93E-05	1.70E-05	1.70E-05	0.000151206	0.000144503	1.69E-05	4.73E-05	POINT (-1973763.003879648 -652863.8100301271)
RGI60-04.03403		-71.6267014	71.02517939	0.245425906	BBI	Baffin, ACS	9		0	0	0	6.059586607	0.53346318	2.824968878	0.286890721	80.18290166	64.47819327	75.73723555	28.44863985	LE07_L1TP_024010_20020820_20170128_01_T1	LE07_L1TP_025010_20110820_20161206_01_T1	LC08_L1TP_025010_20190818_20190902_01_T1	1	1	-0.001157147	0.006244817	-0.000509017	0.003482878	7.32E-06	3.96E-05	3.06E-06	2.10E-05	-0.000161293	5.66E-05	-0.000166987	5.82E-05	-4.28E-05	0.000252108	-1.78E-05	0.000144355	9.61E-05	9.61E-05	3.29E-05	3.29E-05	0.000138857	0.000269794	5.07E-05	0.000148066	POINT (-1973921.199544954 -655614.6471308387)
RGI60-04.03404		-71.57522226	71.01731887	0.212690033	BBI	Baffin, ACS	9		0	0	0	3.271358193	0.590800039	2.33247634	0.248315758	81.61624817	51.26743927	76.45182708	24.0886123	LE07_L1TP_024010_20020820_20170128_01_T1	LE07_L1TP_025010_20110820_20161206_01_T1	LC08_L1TP_025010_20190818_20190902_01_T1	1	1	-0.000300642	0.002463915	-0.004993426	0.003889791	1.93E-06	1.58E-05	3.06E-05	2.53E-05	-0.000143015	3.98E-05	-9.43E-05	2.58E-05	-1.13E-05	0.000109934	-0.000415111	0.000352937	3.79E-05	3.79E-05	2.98E-05	2.98E-05	4.92E-05	0.000116288	0.000444938	0.000354195	POINT (-1974163.370974306 -657665.0895475447)
RGI60-04.03405		-71.52211687	71.01263955	0.211676703	BBI	Baffin, ACS	9		0	0	0	3.058452129	0.568382114	2.54798835	0.259411753	79.87674431	67.84481059	75.91119472	24.372961	LE07_L1TP_024010_20020820_20170128_01_T1	LE07_L1TP_025010_20110820_20161206_01_T1	LC08_L1TP_025010_20190818_20190902_01_T1	1	1	-0.00022706	0.002340142	-0.001485167	0.003289448	1.73E-06	1.79E-05	1.09E-05	2.43E-05	-0.000239704	6.52E-05	-0.000238856	6.63E-05	-8.06E-06	8.06E-05	-0.000121076	0.000294712	4.58E-05	4.58E-05	2.90E-05	2.90E-05	5.38E-05	9.27E-05	0.00015004	0.000296132	POINT (-1974048.113429221 -659660.0521777067)
RGI60-04.03406		-71.49542778	71.01080498	0.398838191	BBI	Baffin, ACS	9		0	0	0	2.997590764	0.494098879	2.212523277	0.263732284	83.52617048	55.03342643	79.16641778	28.41628991	LE07_L1TP_024010_20020820_20170128_01_T1	LE07_L1TP_025010_20110820_20161206_01_T1	LC08_L1TP_025010_20190818_20190902_01_T1	1	1	-0.002429313	0.003443782	-0.000529188	0.003223804	1.96E-05	2.80E-05	4.06E-06	2.48E-05	-0.000376202	6.53E-05	-0.000395872	6.99E-05	-9.00E-05	0.00016696	-1.86E-05	0.00014048	8.08E-05	8.08E-05	4.27E-05	4.27E-05	0.000170764	0.000185479	6.13E-05	0.000146834	POINT (-1973934.723151053 -660644.4795673089)
RGI60-04.03413		-71.99964335	71.01970844	0.210997661	BBI	Baffin, ACS	9		0	0	0	2.969194451	0.782550319	2.299240003	0.191663294	81.30774468	45.23443263	76.49571039	17.31309808	LE07_L1TP_024010_20020820_20170128_01_T1	nan	nan	1	0	-0.001611482	0.00298478	0	0	1.97E-05	3.68E-05	0	0	-0.000186172	3.37E-05	0	0	-7.72E-05	0.000184191	0	0	3.63E-05	3.63E-05	0	1.72E-05	0.000113475	0.000187735	0	0	POINT (-1978727.296614193 -642941.0893798983)
RGI60-04.03445		-72.34445644	70.89464475	0.154163052	BBI	Baffin, ACS	9		0	0	0	2.801144875	0.856996859	2.288865324	0.262381711	79.63693612	45.9968146	75.22437828	33.77653979	LE07_L1TP_024010_20020820_20170128_01_T1	LE07_L1TP_025010_20110820_20161206_01_T1	LC08_L1TP_025010_20190818_20190902_01_T1	1	1	-0.006544243	0.005461609	-0.00651462	0.005036889	9.70E-05	8.22E-05	9.03E-05	7.10E-05	-0.000301787	4.35E-05	-0.000139697	1.99E-05	-0.00029574	0.000369796	-0.000491835	0.000426402	2.43E-05	2.43E-05	2.15E-05	2.15E-05	0.000319993	0.000370591	0.000513373	0.000426945	POINT (-1995858.979357725 -635253.936031851)
RGI60-04.03516		-72.33495669	70.91601355	0.271013609	BBI	Baffin, ACS	9		0	0	0	3.95446507	1.090648512	2.09841207	0.435893429	93.45172248	89.2322298	81.921154	47.69032836	LE07_L1TP_024010_20020820_20170128_01_T1	LE07_L1TP_025010_20110820_20161206_01_T1	LC08_L1TP_025010_20190818_20190902_01_T1	0	0	-0.007780679	0.006350767	-0.005153781	0.003304606	0.000105236	8.71E-05	6.48E-05	4.24E-05	-8.48E-05	1.14E-05	-1.21E-06	1.63E-07	-0.000361569	0.000429042	-0.000389257	0.000323537	2.74E-06	8.67E-05	4.25E-05	2.71E-05	0.000364309	0.000437713	0.000431765	0.000324668	POINT (-1993481.232365996 -634861.158662466)
RGI60-04.03520		-72.62785667	70.84160319	0.163342113	BBI	Baffin, ACS	9		0	0	0	4.068874147	0.966503789	2.013021195	0.297957194	79.91761745	71.95239346	74.61198738	21.06838164	LE07_L1TP_024010_20020820_20170128_01_T1	LE07_L1TP_025010_20110820_20161206_01_T1	LC08_L1TP_025010_20190818_20190902_01_T1	1	1	-0.000833095	0.001569998	-0.000653877	0.001332276	1.23E-05	2.33E-05	9.18E-06	1.87E-05	-0.000192255	2.44E-05	-0.000188376	2.38E-05	-3.78E-05	9.78E-05	-4.91E-05	0.000120519	4.97E-05	4.97E-05	1.39E-05	1.39E-05	8.76E-05	0.000109735	6.30E-05	0.000121315	POINT (-2004626.919382376 -627141.8125461972)
RGI60-04.03530		-73.33275321	71.04998318	0.211742663	BBI	Baffin, ACS	9		0	0	0	5.264519067	0.90232766	14.32175249	1.10197074	79.66306489	54.71392129	76.45086079	28.86960576	LE07_L1TP_024010_20020820_20170128_01_T1	LE07_L1TP_026010_20100808_20161213_01_T1	LC08_L1TP_025010_20190818_20190902_01_T1	1	0	-0.000406846	0.001542406	-0.00030235	0.001267135	4.41E-06	1.67E-05	3.96E-06	1.66E-05	-0.000158983	2.40E-05	-0.000162516	2.39E-05	-1.31E-05	6.90E-05	-8.52E-06	5.52E-05	6.45E-05	6.45E-05	5.87E-05	9.03E-05	7.76E-05	9.44E-05	6.72E-05	0.000105834	POINT (-1989914.125885489 -595763.1357288517)
RGI60-04.03531		-73.25769417	71.07177737	0.247278997	BBI	Baffin, ACS	9		0	0	0	6.982577163	0.53134929	5.307110378	0.431167311	86.01374336	49.55228606	82.50973993	34.43230492	LE07_L1TP_024010_20020820_20170128_01_T1	LE07_L1TP_026010_20100808_20161213_01_T1	LC08_L1TP_025010_20190818_20190902_01_T1	1	1	-0.0029491	0.006509691	0.000927269	0.005256091	3.81E-05	8.42E-05	-1.44E-05	8.17E-05	-0.000412375	4.48E-05	-0.000437924	5.02E-05	-0.000138686	0.000407795	2.39E-05	0.000236297	0.000103015	0.000103015	8.01E-05	8.01E-05	0.000241701	0.000420605	5.62E-05	0.000249512	POINT (-1986803.754990453 -597669.0985414404)
RGI60-04.03534		-73.21199889	71.11184067	0.556723364	BBI	Baffin, ACS	9		0	0	0	13.94352558	1.223860262	4.462943614	0.470277844	88.42048315	36.7311375	82.2599409	28.81697089	LE07_L1TP_024010_20020820_20170128_01_T1	LE07_L1TP_026010_20100808_20161213_01_T1	LC08_L1TP_025010_20190818_20190902_01_T1	1	1	-0.000747591	0.005509777	-0.003439123	0.0027604	1.01E-05	7.47E-05	5.56E-05	4.54E-05	-0.000778379	0.000116086	-0.000711391	0.000107661	-1.97E-05	0.000287711	-0.000248206	0.000260598	9.99E-08	5.00E-08	0.000129709	0.000129709	1.98E-05	0.000287711	0.000377915	0.000291094	POINT (-1982048.037236005 -597962.6948985726)
RGI60-04.03536		-73.1569993	71.1696182	0.239731647	BBI	Baffin, ACS	9		0	0	0	4.725805881	0.800135402	2.136835808	0.405886114	87.26909619	40.0035877	82.11024169	31.08810981	LE07_L1TP_024010_20020820_20170128_01_T1	LE07_L1TP_026010_20100808_20161213_01_T1	LC08_L1TP_025010_20190818_20190902_01_T1	1	1	-0.000468169	0.001319517	-0.001008291	0.001790194	5.51E-06	1.55E-05	1.46E-05	2.60E-05	-0.000355354	4.48E-05	-0.000359871	4.74E-05	-2.26E-05	8.11E-05	-7.53E-05	0.000162147	7.11E-05	7.11E-05	2.51E-05	2.51E-05	9.38E-05	0.000107854	0.000100447	0.000164085	POINT (-1975305.602076726 -597997.897684803)
RGI60-04.03634		-72.70626334	70.8139947	0.165119866	BBI	Baffin, ACS	9		0	0	0	13.7217034	5.425451688	2.036506236	0.585524505	77.46745845	54.67250316	74.93732197	28.96122143	LE07_L1TP_024010_20020820_20170128_01_T1	LE07_L1TP_025010_20110820_20161206_01_T1	LC08_L1TP_025010_20190818_20190902_01_T1	1	1	-0.001904637	0.004116862	-0.003439647	0.003353541	2.93E-05	6.36E-05	5.04E-05	4.99E-05	-0.000200621	3.32E-05	-0.000116202	1.93E-05	-5.03E-05	0.000187816	-0.000257469	0.000306927	2.76E-05	1.38E-05	1.47E-05	1.47E-05	7.79E-05	0.000188322	0.000272136	0.000307278	POINT (-2008425.833951827 -625314.1433545494)
RGI60-04.03847		-74.68240376	71.61573409	0.339441864	BBI	Baffin, ACS	9		0	0	0	2.426626498	0.371171627	2.69653257	0.224392152	85.44810856	59.83275586	81.30558734	34.98727786	LE07_L1TP_028009_20000810_20170210_01_T1	nan	nan	1	0	-0.000119746	0.000518167	0	0	1.26E-06	5.43E-06	0	0	-0.000317943	3.44E-05	0	0	-4.27E-06	2.47E-05	0	0	4.55E-05	4.55E-05	0	3.67E-05	4.98E-05	5.18E-05	0	0	POINT (-1942569.809098972 -532068.253563487)
RGI60-04.03850		-74.86699183	71.62302058	0.043732703	BBI	Baffin, ACS	9		0	0	0	2.976800081	0.891147672	1.50228722	0.348932613	79.23732988	79.23732988	75.74768006	33.32417122	LE07_L1TP_028009_20000810_20170210_01_T1	LE07_L1TP_026010_20100808_20161213_01_T1	LC08_L1TP_028009_20190722_20190801_01_T1	1	1	-0.001997681	0.002447497	-0.000998898	0.002320579	2.39E-05	2.95E-05	1.20E-05	2.80E-05	-0.000105217	1.73E-05	-9.51E-05	1.57E-05	-9.64E-05	0.000152054	-7.74E-05	0.000209845	7.99E-06	7.99E-06	4.64E-06	4.64E-06	0.000104367	0.000152264	8.20E-05	0.000209896	POINT (-1943490.421650066 -525595.3092556391)
RGI60-04.03873		-75.02917319	71.63282198	0.124912276	BBI	Baffin, ACS	9		0	0	0	2.298188256	0.546197466	2.043844128	0.229163468	79.06081085	40.74614738	74.21881426	13.74086572	LE07_L1TP_028009_20000810_20170210_01_T1	LE07_L1TP_026010_20100808_20161213_01_T1	LC08_L1TP_028009_20190722_20190801_01_T1	1	1	-0.000930755	0.00170455	-0.000735	0.001319978	1.56E-05	2.85E-05	1.18E-05	2.12E-05	-0.00014122	1.52E-05	-0.000129348	1.42E-05	-2.42E-05	8.06E-05	-1.77E-05	5.89E-05	1.65E-05	1.65E-05	1.07E-05	1.07E-05	4.07E-05	8.23E-05	2.84E-05	5.98E-05	POINT (-1943915.748540419 -519809.9565227648)
RGI60-04.03967		-74.98364233	72.12035129	0.29535162	BBI	Baffin, ACS	9		0	0	0	2.668060726	0.6326096	1.921630707	0.301665731	81.25913296	43.07031868	77.27475035	27.79786459	LE07_L1TP_028009_20000810_20170210_01_T1	LE07_L1TP_030009_20080713_20161228_01_T1	nan	1	1	-0.000539489	0.002625373	-0.001044573	0.001304587	3.72E-06	1.81E-05	9.91E-06	1.25E-05	-0.0002238	3.91E-05	-0.000226274	4.17E-05	-2.00E-05	0.000117209	-8.34E-05	0.00011789	4.61E-05	4.61E-05	2.88E-05	2.88E-05	6.61E-05	0.000125947	0.00011221	0.00012135	POINT (-1891089.910208773 -507294.7186029476)
RGI60-04.03972		-75.21133495	72.01093701	0.596245659	BBI	Baffin, ACS	9		0	0	0	30.57074388	0.333824749	14.99187047	0.203136192	96.83353576	46.24822073	92.11730803	43.1900406	LE07_L1TP_028009_20000810_20170210_01_T1	LE07_L1TP_030009_20100719_20161213_01_T1	LC08_L1TP_028009_20190722_20190801_01_T1	0	1	-0.01393991	0.009233198	-0.006282663	0.006191531	0.000212485	0.000144103	9.15E-05	9.11E-05	-0.001091283	0.000158933	-0.000968163	0.000142142	-0.000625636	0.000595599	-0.000463545	0.000577177	0.000511202	0.000779564	0.000136002	6.80E-05	0.001136838	0.000981049	0.000599547	0.000581169	POINT (-1904860.108374367 -502882.621843817)
RGI60-04.03998		-74.87317175	72.10605393	0.701656509	BBI	Baffin, ACS	9		0	0	0	5.541393082	0.798970339	2.714795095	0.29489362	91.87448807	40.91233945	85.87993761	35.94587126	LE07_L1TP_028009_20000810_20170210_01_T1	LE07_L1TP_030009_20100719_20161213_01_T1	nan	1	1	-0.004047441	0.004971446	-0.001374328	0.001875505	4.51E-05	5.57E-05	1.66E-05	2.27E-05	-0.000983833	0.000136477	-0.001028716	0.000151048	-0.000198137	0.000310641	-0.000104361	0.000171139	0.000261544	0.000261544	0.0001088	0.0001088	0.000459681	0.000406083	0.000213162	0.000202796	POINT (-1891643.573341853 -511354.9587551012)
RGI60-04.04010		-74.83549409	71.74214948	0.536572356	BBI	Baffin, ACS	9		0	0	0	14.5342153	0.485026513	9.575484068	0.232083735	95.89805785	45.05409335	88.96715695	38.62175769	LE07_L1TP_028009_20000810_20170210_01_T1	LE07_L1TP_026010_20100808_20161213_01_T1	LC08_L1TP_028009_20190722_20190801_01_T1	1	1	-0.025680046	0.007679841	-0.004731031	0.005353317	0.00042668	0.000134953	7.48E-05	8.50E-05	-0.001310492	0.000134927	-0.001244976	0.000124905	-0.001106131	0.000980041	-0.000332733	0.000499743	0.000520698	0.000520698	0.000309781	0.000309781	0.001626829	0.001109778	0.000642514	0.000587969	POINT (-1930396.417991155 -523193.1802599251)
RGI60-04.04014		-75.11033254	71.724602	0.246629324	BBI	Baffin, ACS	9		0	0	0	3.185283287	0.485311783	3.12088936	0.249902316	81.67543112	39.07493994	76.53271075	23.61994789	LE07_L1TP_028009_20000810_20170210_01_T1	LE07_L1TP_026010_20100808_20161213_01_T1	LC08_L1TP_028009_20190722_20190801_01_T1	1	1	-0.004229855	0.003792485	-0.001429742	0.002791193	6.20E-05	5.62E-05	2.02E-05	3.95E-05	-0.000350837	4.57E-05	-0.00033771	4.34E-05	-0.000124572	0.000199217	-3.89E-05	0.000125414	4.38E-05	4.38E-05	3.49E-05	3.49E-05	0.000168375	0.000203976	7.38E-05	0.000130179	POINT (-1934772.162738281 -514429.4729559423)
RGI60-04.04018		-75.68369162	71.78957159	0.14892712	BBI	Baffin, ACS	9		0	0	0	2.852126841	0.514375028	1.396130263	0.282934399	80.41615627	38.36514329	74.54027895	14.5412403	LE07_L1TP_028009_20000810_20170210_01_T1	LE07_L1TP_030009_20100719_20161213_01_T1	LC08_L1TP_028009_20190722_20190801_01_T1	1	1	-0.004945773	0.003496209	-0.002625568	0.00243499	7.89E-05	5.62E-05	4.06E-05	3.79E-05	-0.000299265	2.60E-05	-0.000241793	2.17E-05	-0.000218819	0.000225247	-0.000194102	0.000223067	2.54E-05	2.54E-05	9.61E-06	9.61E-06	0.000244188	0.000226671	0.000203707	0.000223274	POINT (-1932813.894326271 -493254.017098981)
RGI60-04.04030		-75.70476857	71.87770883	0.805725395	BBI	Baffin, ACS	9		0	0	0	52.055999	0.705470559	26.39832661	0.614280748	108.763987	52.14624355	101.5838751	49.21094434	LE07_L1TP_028009_20000810_20170210_01_T1	LE07_L1TP_030009_20100719_20161213_01_T1	LC08_L1TP_028009_20190722_20190801_01_T1	0	0	-0.063318862	0.010691565	-0.00559734	0.006045387	0.000926741	0.000205049	7.78E-05	8.48E-05	-0.00168388	0.000240765	-0.001610153	0.000240257	-0.002867799	0.001888205	-0.000411171	0.00050924	0.002753392	0.002141029	0.000467018	0.001046391	0.005621191	0.002854702	0.000878189	0.001163726	POINT (-1923487.642307997 -490120.368071379)
RGI60-04.04035		-75.9864158	72.05393954	0.143355129	BBI	Baffin, ACS	9		0	0	0	4.189633772	0.613543254	1.994868286	0.368901346	77.90660719	68.95494334	73.50350404	31.43336228	LE07_L1TP_028009_20000810_20170210_01_T1	LE07_L1TP_030009_20100719_20161213_01_T1	LC08_L1TP_028009_20190722_20190801_01_T1	1	1	-2.35E-05	0.000361489	-6.12E-05	0.000810084	3.51E-07	5.40E-06	8.67E-07	1.15E-05	-0.000196317	3.25E-05	-0.000204947	3.40E-05	-6.38E-07	1.61E-05	-4.61E-06	7.34E-05	3.64E-05	3.64E-05	1.57E-05	1.57E-05	3.70E-05	3.98E-05	2.03E-05	7.51E-05	POINT (-1906846.386731395 -475910.4261083316)
RGI60-04.04044		-75.8274839	72.0880168	0.192863433	BBI	Baffin, ACS	9		0	0	0	4.619686586	0.70639215	2.995850813	0.394120416	80.08568863	27.09546817	76.69670184	21.72551083	LE07_L1TP_028009_20000810_20170210_01_T1	LE07_L1TP_030009_20100719_20161213_01_T1	LC08_L1TP_028009_20190722_20190801_01_T1	1	1	0.000245305	0.001088508	-0.000283848	0.001925407	-3.22E-06	1.43E-05	3.50E-06	2.37E-05	-0.00026449	4.58E-05	-0.000274803	5.00E-05	7.38E-06	4.95E-05	-2.19E-05	0.000174011	4.39E-05	4.39E-05	2.65E-05	2.65E-05	3.65E-05	6.61E-05	4.84E-05	0.000176017	POINT (-1901843.267669044 -480269.7507024005)
RGI60-04.04074		-76.09376211	71.95920281	0.379622471	BBI	Baffin, ACS	9		0	0	0	3.463815925	1.165509619	2.209761254	0.467612247	76.30297272	39.71120948	74.27280355	33.32411984	LE07_L1TP_028009_20000810_20170210_01_T1	nan	nan	1	0	-0.024967476	0.008573191	0	0	0.000293662	0.000111694	0	0	-0.001381376	0.000225972	0	0	-0.000735088	0.0006254	0	0	6.30E-05	6.30E-05	0	3.52E-05	0.000798129	0.000628569	0	0	POINT (-1917966.869334456 -474870.4207140841)
RGI60-04.04081		-75.56000335	72.01600799	1.022477167	BBI	Baffin, ACS	9		0	0	0	40.84755853	0.42644604	30.40476516	0.26158073	102.3857503	47.20153712	96.04875659	44.17735061	LE07_L1TP_028009_20000810_20170210_01_T1	LE07_L1TP_030009_20100719_20161213_01_T1	LC08_L1TP_028009_20190722_20190801_01_T1	0	0	-0.030546071	0.012976857	-0.02361178	0.010974336	0.00049773	0.000217722	0.000367029	0.000174931	-0.00266236	0.000277515	-0.002068762	0.000218334	-0.001191111	0.001115075	-0.00168694	0.001069944	0.001349912	0.001831131	0.000719853	0.001280306	0.002541023	0.002143929	0.002406794	0.001668522	POINT (-1907338.664274872 -491140.8250526909)
RGI60-04.04082		-75.63909094	71.94784087	0.261950726	BBI	Baffin, ACS	9		0	0	0	2.184383423	0.89180133	2.652255135	0.366951868	89.58605868	48.24967439	85.1618172	35.76846792	LE07_L1TP_028009_20000810_20170210_01_T1	LE07_L1TP_030009_20080713_20161228_01_T1	LC08_L1TP_028009_20190722_20190801_01_T1	1	1	-0.006211133	0.004431495	-0.002085398	0.003779215	6.55E-05	4.83E-05	3.20E-05	5.84E-05	-0.000655263	0.000122549	-0.000623005	0.000118976	-0.000234935	0.000265442	-6.39E-05	0.000189434	3.86E-05	3.86E-05	3.90E-05	3.90E-05	0.000273486	0.000268227	0.000102907	0.000193417	POINT (-1915363.06843157 -490388.9592470763)
RGI60-04.04085		-75.85174984	71.73442516	0.321008491	BBI	Baffin, ACS	9		0	0	0	8.041383132	0.402818093	4.165159216	0.221883386	90.42505302	40.61927272	82.81587364	33.96654288	LE07_L1TP_028009_20000810_20170210_01_T1	LE07_L1TP_030009_20100719_20161213_01_T1	nan	1	1	-0.005451463	0.003793195	-0.003007547	0.002971568	7.60E-05	5.36E-05	4.50E-05	4.47E-05	-0.000494634	5.58E-05	-0.000442426	5.10E-05	-0.000190183	0.000219054	-0.000221953	0.000274651	0.000154629	0.000154629	7.09E-05	7.09E-05	0.000344812	0.000268132	0.000292901	0.000283667	POINT (-1940206.165038891 -489083.4528765116)
RGI60-04.04090		-76.34718399	71.85433301	0.29594757	BBI	Baffin, ACS	9		0	0	0	3.461534762	0.388047006	1.900751199	0.278179829	86.12680974	31.40729915	78.56084142	24.89861412	LE07_L1TP_028009_20000810_20170210_01_T1	nan	nan	1	0	-0.00331093	0.002109184	0	0	2.24E-05	1.45E-05	0	0	-0.000117543	1.36E-05	0	0	-0.000176553	0.000140353	0	0	5.40E-05	5.40E-05	0	2.17E-05	0.00023055	0.000150381	0	0	POINT (-1931390.411955243 -469137.5199029488)
RGI60-04.04091		-76.26451122	71.89798332	0.587004983	BBI	Baffin, ACS	9		0	0	0	5.383111906	0.543466779	3.593980497	0.32517938	87.2181732	77.57724977	77.78257082	26.36772825	LE07_L1TP_028009_20000810_20170210_01_T1	LE07_L1TP_030009_20100719_20161213_01_T1	nan	1	1	-0.050504782	0.01096882	-0.005683247	0.003690358	0.000860829	0.000210299	0.000101831	6.71E-05	-0.00073604	8.23E-05	-0.000572636	6.51E-05	-0.002166732	0.001460407	-0.000402503	0.000355861	0.000232809	0.000232809	0.000102771	0.000102771	0.002399541	0.001478847	0.000505274	0.000370404	POINT (-1925991.858600022 -470770.2405433135)
RGI60-04.04093		-76.02943612	72.00502707	0.208168979	BBI	Baffin, ACS	9		0	0	0	4.805453161	0.818749702	2.377425677	0.312673317	89.25661383	64.29400757	83.10292239	35.10929534	LE07_L1TP_028009_20000810_20170210_01_T1	LE07_L1TP_030009_20100719_20161213_01_T1	LC08_L1TP_028009_20190722_20190801_01_T1	1	1	-0.008007181	0.005458768	-0.005972318	0.003362917	0.000144421	0.000100284	0.000101899	5.89E-05	-0.000335702	4.43E-05	-0.000148473	1.96E-05	-0.000334736	0.000412666	-0.000419888	0.000348144	5.30E-05	5.30E-05	4.29E-05	4.29E-05	0.000387719	0.000416054	0.000462799	0.000350778	POINT (-1912484.259871765 -475792.3821347845)
RGI60-04.04094		-75.9201968	72.06854976	0.15364278	BBI	Baffin, ACS	9		0	0	0	4.437900257	0.754841347	1.990104133	0.378455413	78.94460711	52.13886341	74.98551309	20.12861776	LE07_L1TP_028009_20000810_20170210_01_T1	LE07_L1TP_030009_20100719_20161213_01_T1	LC08_L1TP_028009_20190722_20190801_01_T1	1	1	-6.50E-05	0.001834057	-0.00201098	0.002084355	8.42E-07	2.38E-05	2.46E-05	2.64E-05	-0.000263345	6.92E-05	-0.000226588	6.21E-05	-3.88E-06	8.40E-05	-0.000155553	0.000190007	4.61E-05	4.61E-05	1.40E-05	1.40E-05	4.99E-05	9.58E-05	0.000169507	0.000190519	POINT (-1904718.504946484 -477718.5070219779)
RGI60-04.04813		-76.43046058	72.61818468	0.223316218	BBI	Baffin, ACS	9		0	0	0	2.955523987	0.592968501	3.459860297	0.183347333	86.14490118	42.98537339	81.84800996	32.2019367	LE07_L1TP_028009_20000810_20170210_01_T1	LE07_L1TP_030009_20100719_20161213_01_T1	LC08_L1TP_028009_20190722_20190801_01_T1	1	1	-0.000912209	0.003461769	-0.001926247	0.003551055	7.40E-06	2.81E-05	1.63E-05	3.02E-05	-0.000276042	4.79E-05	-0.00028601	5.30E-05	-4.75E-05	0.000210309	-0.000154562	0.000318076	3.96E-05	3.96E-05	4.37E-05	4.37E-05	8.71E-05	0.000214005	0.000198248	0.000321062	POINT (-1849500.415580196 -446400.5622761676)
RGI60-04.04924		-76.06004179	72.45382647	1.577011565	BBI	Baffin, ACS	9		0	0	0	8.337010341	0.604550136	4.778499655	0.312590473	104.5283858	49.60845756	98.19082734	46.59024995	LE07_L1TP_028009_20000810_20170210_01_T1	LE07_L1TP_030009_20100719_20161213_01_T1	LC08_L1TP_028009_20190722_20190801_01_T1	1	1	-0.065784294	0.021060672	-0.071644927	0.020478799	0.00085899	0.000299424	0.000899352	0.000286677	-0.010234972	0.001411214	-0.009060655	0.001278306	-0.003003929	0.003525043	-0.005013906	0.003656268	0.000993678	0.000993678	0.000508215	0.000508215	0.003997607	0.00366242	0.005522121	0.00369142	POINT (-1864300.386896133 -462747.7351762909)
RGI60-04.05001		-75.70505261	72.14570344	0.308165597	BBI	Baffin, ACS	9		0	0	0	6.151247799	0.331728106	2.678219561	0.241962263	90.37412968	35.07717758	83.65353951	31.87005539	LE07_L1TP_028009_20000810_20170210_01_T1	LE07_L1TP_030009_20100719_20161213_01_T1	nan	1	1	-0.000627192	0.00126482	-0.000203372	0.000632049	1.17E-05	2.37E-05	4.02E-06	1.25E-05	-0.000473555	5.44E-05	-0.000491188	5.72E-05	-1.89E-05	6.79E-05	-5.17E-06	3.15E-05	0.000109086	0.000109086	4.33E-05	4.33E-05	0.000127945	0.000128475	4.85E-05	5.35E-05	POINT (-1894594.561760579 -482748.1726506936)
RGI60-04.05003		-75.90773355	72.11109706	0.287584823	BBI	Baffin, ACS	9		0	0	0	8.34717898	0.354532357	5.304596507	0.240523228	89.43145781	47.68974381	81.7005261	32.57681551	LE07_L1TP_028009_20000810_20170210_01_T1	LE07_L1TP_030009_20100719_20161213_01_T1	LC08_L1TP_028009_20190722_20190801_01_T1	1	1	-0.007253161	0.003836132	-0.002132836	0.002764818	0.000135653	7.41E-05	3.77E-05	4.91E-05	-0.000293306	4.01E-05	-0.000232164	3.15E-05	-0.000214624	0.000264227	-0.000151749	0.000251658	0.00015108	0.00015108	7.68E-05	7.68E-05	0.000365705	0.00030437	0.000228584	0.000263126	POINT (-1900023.889057148 -476980.3849725116)
RGI60-04.05004		-76.04944958	72.07525185	0.400650222	BBI	Baffin, ACS	9		0	0	0	5.970527992	0.472721391	5.143629659	0.433144295	96.29101948	47.16869467	90.05868725	40.75851161	LE07_L1TP_028009_20000810_20170210_01_T1	LE07_L1TP_030009_20100719_20161213_01_T1	LC08_L1TP_028009_20190722_20190801_01_T1	1	1	-0.00938076	0.00675996	-0.00522413	0.004243507	0.000165465	0.000122005	8.78E-05	7.26E-05	-0.000407563	6.36E-05	-0.000253344	4.02E-05	-0.000391622	0.000473941	-0.00036503	0.000411698	0.00018166	0.00018166	1.75E-06	8.73E-07	0.000573282	0.000507563	0.000366776	0.000411699	POINT (-1905067.731432146 -473240.7144273285)
RGI60-04.05006		-76.31833105	71.92988846	0.621110474	BBI	Baffin, ACS	9		0	0	0	85.64923122	1.974977706	119.9785143	2.181383775	95.47002537	47.1713675	91.90243565	43.34167424	LE07_L1TP_028009_20000810_20170210_01_T1	LE07_L1TP_030009_20100719_20161213_01_T1	LC08_L1TP_028009_20190722_20190801_01_T1	0	0	-0.007063389	0.007661797	0.002379375	0.007139867	9.57E-05	0.000105164	-3.12E-05	9.39E-05	-0.001227104	0.000212694	-0.001311105	0.000230947	-0.000327753	0.000513657	8.68E-05	0.00037123	0.003643295	0.002399583	0.00511864	0.002990211	0.003971048	0.002453945	0.005031794	0.003013167	POINT (-1922983.085877742 -468121.0024822649)
RGI60-04.05008		-76.44294036	71.86001228	0.735485179	BBI	Baffin, ACS	9		0	0	0	66.72273558	0.642238948	71.25880196	0.399186698	105.0697919	55.86206667	98.94960668	48.15172426	LE07_L1TP_028009_20000810_20170210_01_T1	LE07_L1TP_030009_20100719_20161213_01_T1	LC08_L1TP_028009_20190722_20190801_01_T1	1	0	-0.03612487	0.025793414	-0.134862761	0.020001464	0.000585567	0.000426597	0.00211375	0.000431423	-0.00662973	0.000959278	-0.002845041	0.000398939	-0.001517314	0.002278099	-0.008570864	0.008151771	0.003690554	0.003690554	0.001933596	0.002366847	0.005207869	0.004337041	0.01050446	0.008488424	POINT (-1931557.209525079 -465760.8136047241)
RGI60-04.05009		-76.47968183	71.80459243	0.402808002	BBI	Baffin, ACS	9		0	0	0	3.473861163	0.575200931	3.451547602	0.263101238	92.56103338	60.9916028	86.47495158	37.01392788	LE07_L1TP_028009_20000810_20170210_01_T1	LE07_L1TP_030009_20100719_20161213_01_T1	LC08_L1TP_028009_20190722_20190801_01_T1	1	1	-0.049325234	0.031419632	-0.116282798	0.02579101	0.000708563	0.00046066	0.001645037	0.000424821	-0.006973509	0.00090701	-0.004288778	0.000567297	-0.00225407	0.002143053	-0.008334429	0.004698837	8.17E-05	8.17E-05	8.98E-05	8.98E-05	0.002335768	0.002144609	0.008424259	0.004699695	POINT (-1937853.830987887 -465964.4134562169)
RGI60-04.05225		-81.14111747	73.24260944	0.335271618	BBI	Baffin, ACS	9		0	0	0	3.118822042	0.805066975	2.354262758	0.305025616	85.67289898	43.32949778	81.47951972	35.29980146	LE07_L1GT_032008_20010809_20170204_01_T2	LE07_L1TP_032008_20090916_20161217_01_T1	LC08_L1TP_035008_20170818_20170826_01_T1	1	1	-0.000326879	0.001829542	-0.000216687	0.00125463	3.15E-06	1.76E-05	2.23E-06	1.29E-05	-0.000615238	9.47E-05	-0.000670972	0.000102739	-1.65E-05	0.000111428	-7.30E-06	5.69E-05	6.61E-05	6.61E-05	5.03E-05	5.03E-05	8.26E-05	0.000129578	5.76E-05	7.59E-05	POINT (-1811427.442907518 -282330.2954327542)
RGI60-04.05226		-81.07595193	73.22991921	0.395518453	BBI	Baffin, ACS	9		0	0	0	2.501384269	0.894359442	2.899796406	0.429588666	90.19103763	49.56650591	84.92950982	33.50085906	LE07_L1GT_032008_20010809_20170204_01_T2	LE07_L1TP_032008_20090916_20161217_01_T1	LC08_L1TP_035008_20170818_20170826_01_T1	1	1	-0.005426207	0.004608558	-0.000515469	0.00339413	6.47E-05	5.60E-05	6.45E-06	4.25E-05	-0.000730442	0.000119593	-0.00077302	0.000127458	-0.000260687	0.000313908	-3.79E-05	0.00024055	6.84E-05	6.84E-05	7.17E-05	7.17E-05	0.000329068	0.00032127	0.00010961	0.000251006	POINT (-1812495.6897054 -284608.6939210307)
RGI60-04.06579		-73.59413034	71.20060271	0.127203844	BBI	Baffin, ACS	9		0	0	0	2.060929137	0.870466146	1.433796346	0.30804983	78.16075871	32.29145759	74.56101576	13.58176308	LE07_L1TP_028009_20000810_20170210_01_T1	nan	nan	1	0	-0.000136904	0.000775468	0	0	1.57E-06	8.89E-06	0	0	-0.000103369	1.61E-05	0	0	-6.68E-06	4.76E-05	0	0	1.41E-05	1.41E-05	0	6.46E-06	2.08E-05	4.96E-05	0	0	POINT (-1976495.813285728 -581934.3803525442)
RGI60-04.06580		-73.57059095	71.23943563	0.20220328	BBI	Baffin, ACS	9		0	0	0	3.559344182	0.587954045	2.118258572	0.274267436	84.63514544	35.23316148	78.31293609	25.19882235	LE07_L1TP_028009_20000810_20170210_01_T1	nan	nan	1	0	-2.88E-05	0.000236958	0	0	3.17E-07	2.61E-06	0	0	-0.000135543	1.90E-05	0	0	-9.97E-07	1.12E-05	0	0	4.33E-05	4.33E-05	0	1.36E-05	4.43E-05	4.47E-05	0	0	POINT (-1972103.268723386 -581521.6561721067)
RGI60-04.06598		-74.13682068	71.20928734	0.116128179	BBI	Baffin, ACS	9		0	0	0	2.843606861	0.740142201	1.415816741	0.282718791	79.68441246	52.90445791	75.70512004	18.37855008	LE07_L1TP_028009_20000810_20170210_01_T1	LE07_L1TP_026010_20100808_20161213_01_T1	LC08_L1TP_025010_20190818_20190902_01_T1	1	1	-0.008855896	0.003949605	0.000105717	0.001878905	6.94E-05	3.21E-05	-8.42E-07	1.50E-05	-0.000313468	3.75E-05	-0.000352683	4.51E-05	-0.000311644	0.000255609	3.48E-06	7.83E-05	3.01E-05	3.01E-05	6.82E-06	6.82E-06	0.000341699	0.00025737	3.35E-06	7.86E-05	POINT (-1980987.451664548 -562923.0042385228)
RGI60-04.06606		-74.026313	71.27894568	0.02483274	BBI	Baffin, ACS	9		0	0	0	4.821174622	1.657907154	3.921732103	0.148695151	84.35404533	34.58541752	77.3270239	26.31298642	LE07_L1TP_028009_20000810_20170210_01_T1	LE07_L1TP_026010_20100808_20161213_01_T1	LC08_L1TP_025010_20190818_20190902_01_T1	1	1	-0.010669976	0.005230456	-0.004064746	0.003110717	0.000141715	7.27E-05	5.42E-05	4.24E-05	-0.000121693	1.84E-05	-3.02E-05	4.70E-06	-0.000494413	0.000492794	-0.00030423	0.000300655	1.97E-06	1.97E-06	8.09E-06	8.09E-06	0.00049638	0.000492797	0.000312316	0.000300763	POINT (-1972431.14228765 -564605.3414633085)
RGI60-04.06670		-73.95910097	71.36299951	0.224255978	BBI	Baffin, ACS	9		0	0	0	4.408571986	0.688967749	2.393417195	0.283200042	85.28043626	35.44226718	79.96288924	29.06989194	LE07_L1TP_028009_20000810_20170210_01_T1	LE07_L1TP_026010_20100808_20161213_01_T1	LC08_L1TP_025010_20190818_20190902_01_T1	1	1	-0.00060969	0.001617869	-0.001671143	0.002654882	6.49E-06	1.73E-05	1.79E-05	2.86E-05	-0.000256735	3.52E-05	-0.000253936	3.61E-05	-3.01E-05	9.93E-05	-0.000129679	0.000239207	6.93E-05	6.93E-05	2.61E-05	2.61E-05	9.94E-05	0.000121107	0.000155737	0.000240622	POINT (-1962762.407561926 -564329.6384530256)
RGI60-04.06671		-73.9617626	71.37768989	0.114267626	BBI	Baffin, ACS	9		0	0	0	2.769281123	0.601379693	1.245633227	0.277895269	80.81913645	52.63268752	75.76835076	18.38693686	LE07_L1TP_028009_20000810_20170210_01_T1	nan	nan	1	0	-0.000204523	0.000667961	0	0	2.16E-06	7.06E-06	0	0	-0.000157163	2.32E-05	0	0	-1.02E-05	4.09E-05	0	0	1.96E-05	1.96E-05	0	4.40E-06	2.97E-05	4.53E-05	0	0	POINT (-1961214.969099401 -563786.0850732798)
RGI60-04.06673		-73.87170073	71.44478233	0.28362736	BBI	Baffin, ACS	9		0	0	0	2.724010265	0.619175167	2.242554722	0.258799186	85.21803504	36.25812301	78.60243	22.7110809	LE07_L1TP_028009_20000810_20170210_01_T1	LE07_L1TP_026010_20100808_20161213_01_T1	LC08_L1TP_025010_20190818_20190902_01_T1	1	1	-0.008386381	0.003852408	-0.005047731	0.003162733	9.46E-05	4.58E-05	5.94E-05	3.85E-05	-0.000243425	3.73E-05	-0.000166198	2.69E-05	-0.000409196	0.000278932	-0.00038643	0.000307101	4.43E-05	4.43E-05	3.16E-05	3.16E-05	0.000453451	0.000282421	0.00041803	0.000308722	POINT (-1953143.38433083 -564791.0753647353)
RGI60-04.06691		-73.00276751	71.50731747	0.344025112	BBI	Baffin, ACS	9		0	0	0	3.662438731	0.759391847	1.922294269	0.260488319	84.99142466	34.37202556	80.35910201	30.38832895	LE07_L1TP_028009_20000810_20170210_01_T1	LE07_L1TP_026010_20100808_20161213_01_T1	LC08_L1TP_025010_20190818_20190902_01_T1	1	1	-0.000104572	0.000649728	-0.000660784	0.00130616	7.29E-07	4.53E-06	5.05E-06	1.00E-05	-0.000182367	2.49E-05	-0.000212557	3.06E-05	-4.07E-06	3.03E-05	-5.34E-05	0.000117303	7.52E-05	7.52E-05	3.74E-05	3.74E-05	7.93E-05	8.11E-05	9.08E-05	0.00012312	POINT (-1937689.889940213 -592308.9088845338)
RGI60-04.06746		-74.13961602	71.63323402	0.395674145	BBI	Baffin, ACS	9		0	0	0	15.53819268	0.34320443	6.990351065	0.177359649	94.18804663	61.13972919	87.23045692	37.91088918	LE07_L1TP_028009_20000810_20170210_01_T1	LE07_L1TP_026010_20100808_20161213_01_T1	LC08_L1TP_028009_20190722_20190801_01_T1	0	0	-0.012959113	0.006482159	-0.017708379	0.005625224	0.000110801	5.88E-05	0.000156244	5.61E-05	-0.000380991	6.74E-05	-0.000128518	2.15E-05	-0.00066788	0.000421285	-0.001400401	0.000701722	0.000142348	0.000343193	8.93E-05	9.62E-05	0.000810228	0.00054338	0.001489664	0.000708281	POINT (-1935567.229091339 -549914.2091957098)
RGI60-04.06791		-74.53302366	71.59134316	0.330437108	BBI	Baffin, ACS	9		0	0	0	4.905568125	1.314840933	2.593139109	0.366458647	86.39463434	41.39884473	79.56706281	29.53728467	LE07_L1TP_028009_20000810_20170210_01_T1	LE07_L1TP_026010_20100808_20161213_01_T1	LC08_L1TP_028009_20190722_20190801_01_T1	1	1	-0.004844211	0.004312008	-0.007017891	0.003372486	5.55E-05	5.03E-05	8.13E-05	4.14E-05	-0.00025062	4.26E-05	-0.000123084	2.06E-05	-0.000235594	0.000276487	-0.000537631	0.000353352	0.000102461	0.000102461	4.61E-05	4.61E-05	0.000338056	0.000294861	0.000583694	0.000356342	POINT (-1943794.487143445 -537855.6000938151)
RGI60-04.06802		-74.14497636	71.68767975	0.048931775	BBI	Baffin, ACS	9		0	0	0	2.651710974	0.920763625	1.612201692	0.315797401	80.22057376	62.94106552	76.19309416	22.42123697	LE07_L1TP_028009_20000810_20170210_01_T1	LE07_L1TP_026010_20100808_20161213_01_T1	LC08_L1TP_028009_20190722_20190801_01_T1	1	1	-0.000374346	0.001716745	-0.000192903	0.001500435	2.45E-06	1.13E-05	1.38E-06	1.07E-05	-9.80E-05	2.57E-05	-0.000117138	2.81E-05	-1.38E-05	7.56E-05	-6.56E-06	6.28E-05	8.22E-06	8.22E-06	5.78E-06	5.78E-06	2.20E-05	7.61E-05	1.23E-05	6.30E-05	POINT (-1929785.668707732 -548076.4993018273)
RGI60-04.06806		-74.26441966	71.58876052	0.630382335	BBI	Baffin, ACS	9		0	0	0	8.904034455	0.682624941	12.08274559	0.541455184	94.03337157	50.54233218	87.38461407	37.62998397	LE07_L1TP_028009_20000810_20170210_01_T1	LE07_L1TP_026010_20100808_20161213_01_T1	LC08_L1TP_028009_20190722_20190801_01_T1	1	1	-0.047325318	0.013723107	-0.035341406	0.009129938	0.000557543	0.000172592	0.000424889	0.000119566	-0.001787629	0.000193701	-0.001189234	0.000132702	-0.002249728	0.002023509	-0.002475893	0.001806198	0.000372819	0.000372819	0.000428232	0.000428232	0.002622547	0.002057567	0.002904125	0.001856268	POINT (-1941528.56253468 -547040.2320640924)
RGI60-04.06810		-74.32229833	71.40225721	0.555818706	BBI	Baffin, ACS	9		0	0	0	10.67139235	0.484815613	1.747824435	0.213683918	101.3027287	46.8210298	92.03330183	41.3118505	LE07_L1TP_028009_20000810_20170210_01_T1	LE07_L1TP_026010_20100808_20161213_01_T1	nan	0	1	-0.01133507	0.004090014	-0.004737604	0.002506175	0.00013708	5.37E-05	6.49E-05	3.59E-05	-0.000509043	7.79E-05	-0.000451802	7.25E-05	-0.000537443	0.000494255	-0.000332166	0.000294706	8.71E-05	0.000289019	5.37E-05	5.37E-05	0.000624574	0.000572556	0.000385872	0.00029956	POINT (-1962087.514705926 -550694.0810822806)
RGI60-04.06811		-74.6036154	71.54247789	0.98219432	BBI	Baffin, ACS	9		0	0	0	10.64600272	0.378018345	10.33654136	0.503718306	107.6947672	56.00063575	99.34977301	48.02147832	LE07_L1TP_028009_20000810_20170210_01_T1	LE07_L1TP_026010_20100808_20161213_01_T1	LC08_L1TP_028009_20190722_20190801_01_T1	0	0	-0.025195546	0.007044822	-0.010267014	0.006130722	0.000271391	8.31E-05	0.000111783	6.81E-05	-0.000819437	0.000102141	-0.000704289	8.41E-05	-0.001221106	0.001123703	-0.000752569	0.00067953	0.000240974	0.000552726	0.000239724	0.000469015	0.00146208	0.001252284	0.000992293	0.000825673	POINT (-1949703.890998986 -536905.5658243438)
RGI60-04.07052		-80.11655782	73.67806569	1.933151891	BBI	Baffin, ACS	9		0	0	0	11.39246623	0.605497993	9.065933813	0.412883206	112.6877812	53.57457467	104.9705486	50.66603275	LE07_L1GT_032008_20010809_20170204_01_T2	LE07_L1TP_032008_20090916_20161217_01_T1	LC08_L1TP_035008_20170818_20170826_01_T1	1	1	-0.079158314	0.014927282	-0.058472968	0.015340612	0.000606269	0.000139137	0.000483841	0.000141879	-0.0042223	0.000552267	-0.003707816	0.000485672	-0.003919812	0.00446211	-0.004261031	0.003200303	0.001873277	0.001873277	0.001345028	0.001345028	0.005793089	0.004839379	0.005606059	0.003471461	POINT (-1758532.778528813 -306389.4522318628)
RGI60-04.07104		-79.59051309	73.64003292	3.083213003	BBI	Baffin, ACS	9		0	0	0	12.40300308	0.605308119	9.901744993	0.425616534	120.6380905	58.34851687	114.4638721	56.32109761	LE07_L1GT_032008_20010809_20170204_01_T2	LE07_L1TP_032008_20090916_20161217_01_T1	LC08_L1TP_035008_20170818_20170826_01_T1	1	1	-0.092831892	0.020441773	-0.090005942	0.022285298	0.000861659	0.000213479	0.000900086	0.000247854	-0.010978073	0.001246531	-0.010311089	0.001242561	-0.004536902	0.005344924	-0.00624218	0.005139778	0.003152702	0.003152702	0.00239033	0.00239033	0.007689604	0.006205461	0.00863251	0.00566842	POINT (-1759790.459538744 -323283.1951426188)
RGI60-05.00268		-52.51696514	65.87544235	0.257568	Greenland	SW Greenland	9		0	0	0	8.632945251	4.092645252	3.087388565	1.636506441	81.63694516	42.22945325	77.2716823	23.57477344	LE07_L1TP_008014_20010801_20170204_01_T1	LE07_L1TP_008014_20090807_20161218_01_T1	nan	1	1	-0.000397576	0.002692691	-0.000151138	0.000597259	4.61E-06	3.12E-05	2.50E-06	9.91E-06	-0.000438445	7.69E-05	-0.000500303	8.55E-05	-1.29E-05	0.00012305	-3.80E-06	2.70E-05	0.000167002	0.000167002	2.87E-05	2.87E-05	0.000179922	0.000207439	3.25E-05	3.94E-05	POINT (-2110046.502428872 -1618103.208898074)
RGI60-05.00310		-52.0792209	65.96948915	0.394465554	Greenland	SW Greenland	9		0	0	0	18.45410021	5.933431613	5.030460649	1.039382231	83.87864689	83.39664965	77.59622577	40.18227343	LE07_L1TP_008014_20010801_20170204_01_T1	LE07_L1TP_008014_20090807_20161218_01_T1	nan	1	1	-0.000313528	0.002082217	-0.00102808	0.001359034	7.43E-06	4.94E-05	3.12E-05	4.13E-05	-0.001021408	0.000103865	-0.000990726	9.54E-05	-6.77E-06	0.000106685	-6.06E-05	0.000128718	7.45E-06	3.72E-06	0.000108224	0.000108224	1.42E-05	0.00010675	0.000168854	0.000168169	POINT (-2089209.446703948 -1627622.380581649)
RGI60-05.00313		-52.25970239	65.84724542	0.257324116	Greenland	SW Greenland	9		0	0	0	22.72676835	5.345845019	4.921463844	0.953981518	84.68287944	78.35463956	77.81628209	30.81424687	LE07_L1TP_008014_20010801_20170204_01_T1	LE07_L1TP_008014_20090807_20161218_01_T1	nan	1	1	0.000472997	0.001307951	-0.000486315	0.001104473	-8.30E-06	2.30E-05	1.16E-05	2.63E-05	-0.000718936	0.000123453	-0.000781146	0.000135258	1.33E-05	6.50E-05	-8.88E-06	5.43E-05	0.000206609	0.000103305	3.59E-05	3.59E-05	0.000193282	0.000122044	4.48E-05	6.51E-05	POINT (-2105288.990520971 -1629518.739724073)
RGI60-05.00319		-52.33881283	65.86716062	0.184919514	Greenland	SW Greenland	9		0	0	0	6.711162087	3.697330731	2.085913092	0.733338938	78.41589929	72.90250601	73.75223612	37.71125955	LE07_L1TP_008014_20010801_20170204_01_T1	nan	nan	1	0	-0.000362618	0.000899767	0	0	4.67E-06	1.16E-05	0	0	-0.000291093	6.09E-05	0	0	-1.07E-05	4.06E-05	0	0	9.89E-05	9.89E-05	0	2.04E-05	0.000109548	0.000106863	0	0	POINT (-2105748.674855929 -1625230.155931506)
RGI60-05.00321		-52.3146165	65.85851821	0.20036232	Greenland	SW Greenland	9		0	0	0	3.528139665	3.528139665	1.989416003	0.517546379	85.88812882	56.7605784	78.15669442	25.30570379	LE07_L1TP_008014_20010801_20170204_01_T1	nan	nan	1	0	-0.000190456	0.000585705	0	0	2.01E-06	6.21E-06	0	0	-0.000270876	6.45E-05	0	0	-6.82E-06	2.82E-05	0	0	7.53E-05	7.53E-05	0	1.12E-05	8.21E-05	8.04E-05	0	0	POINT (-2105837.902098094 -1626718.538869437)
RGI60-05.00337		-52.44963051	65.68186049	1.136058506	Greenland	SW Greenland	9		0	0	0	60.93745733	1.391650144	38.16145072	0.600650325	93.48817483	70.40340177	87.54523365	42.9680408	LE07_L1TP_008014_20010801_20170204_01_T1	LE07_L1TP_008014_20090807_20161218_01_T1	LC08_L1TP_008014_20190811_20190820_01_T1	0	0	-0.021068028	0.008405086	-0.001502787	0.004087647	0.000368339	0.000158298	3.66E-05	9.97E-05	-0.003159431	0.000504857	-0.003453229	0.000571973	-0.000890936	0.000877412	-9.38E-05	0.000372346	0.002848314	0.004209559	7.69E-05	0.001741506	0.00373925	0.004300028	0.000170709	0.001780866	POINT (-2125556.583262273 -1633967.758604946)
RGI60-05.00337_2		-52.42436907	65.67276095	1.618849634	Greenland	SW Greenland	9		0	0	0	60.05863125	1.748944851	36.60968059	0.795193698	105.8956048	62.87385238	97.39716032	46.05152076	LE07_L1TP_008014_20010801_20170204_01_T1	LE07_L1TP_008014_20090807_20161218_01_T1	LC08_L1TP_008014_20190811_20190820_01_T1	0	1	-0.022883467	0.014270426	-0.015601485	0.010810224	0.000400079	0.000257555	0.000379667	0.000270482	-0.005703896	0.000911446	-0.00561085	0.000929349	-0.00097642	0.00105179	-0.000984624	0.001097923	0.003803405	0.005214297	0.001518676	0.000759338	0.004779825	0.005319319	0.0025033	0.001334926	POINT (-2125654.51535296 -1635534.559573279)
RGI60-05.00340		-52.46827727	65.6177451	0.137242259	Greenland	SW Greenland	9		0	0	0	21.98509782	6.281565504	9.211366696	2.441620155	78.26223219	32.63963937	74.04378029	21.93561317	LE07_L1TP_008014_20010801_20170204_01_T1	nan	nan	0	0	-0.000778511	0.001261809	0	0	1.10E-05	1.81E-05	0	0	-0.000120494	3.04E-05	0	0	-2.19E-05	5.86E-05	0	0	8.85E-05	0.000112179	0	4.35E-05	0.000110434	0.00012658	0	0	POINT (-2131859.704855739 -1637709.593877388)
RGI60-05.00355		-52.43960129	65.64988266	0.326634204	Greenland	SW Greenland	9		0	0	0	18.92917658	3.845056659	13.49988803	1.547864014	81.11077068	72.73834612	76.31841983	39.68750427	LE07_L1TP_008014_20010801_20170204_01_T1	LE07_L1TP_008014_20090807_20161218_01_T1	LC08_L1TP_008014_20190811_20190820_01_T1	0	1	0.000785534	0.003148781	-0.001510029	0.002530037	-1.13E-05	4.53E-05	3.13E-05	5.27E-05	-0.00044439	7.72E-05	-0.000477966	8.22E-05	-5.66E-05	6.64E-05	-0.000105154	0.000214669	9.81E-06	0.000445039	3.51E-05	1.76E-05	6.64E-05	0.000449971	0.000140262	0.000215385	POINT (-2128147.80393164 -1636552.425028557)
RGI60-05.00452		-51.72771371	66.06418209	0.448767746	Greenland	SW Greenland	9		0	0	0	18.10637533	4.091490613	7.57586941	0.865202024	82.1670723	76.8958233	77.6895419	33.93866221	LE07_L1TP_008014_20010801_20170204_01_T1	LE07_L1TP_008014_20090807_20161218_01_T1	nan	1	1	-0.000959991	0.00392329	-0.00307028	0.00269964	2.15E-05	8.79E-05	8.60E-05	7.64E-05	-0.002056862	0.00026491	-0.001902432	0.000249653	-2.11E-05	0.000196142	-0.000189204	0.000256227	0.000588491	0.000588491	0.000172313	0.000172313	0.0006096	0.000620317	0.000361517	0.000308778	POINT (-2070757.33027518 -1633759.885009637)
RGI60-05.00457		-51.7157048	65.96955068	0.192400805	Greenland	SW Greenland	9		0	0	0	8.338445183	2.155245837	4.256713291	0.738611832	80.15730978	61.14230859	73.72505848	17.48506899	LE07_L1TP_008014_20010801_20170204_01_T1	LE07_L1TP_008014_20090807_20161218_01_T1	nan	1	1	-0.002297188	0.002449135	-0.00021759	0.000783289	3.82E-05	4.11E-05	4.57E-06	1.65E-05	-0.000349931	4.91E-05	-0.000347667	4.99E-05	-6.12E-05	0.000123986	-4.09E-06	3.55E-05	0.000124641	0.000124641	3.28E-05	3.28E-05	0.000185848	0.000175806	3.69E-05	4.84E-05	POINT (-2078835.454209267 -1640840.30981466)
RGI60-05.00460		-51.67684191	65.9270148	2.0352421	Greenland	SW Greenland	9		0	0	0	78.31810449	5.132438988	26.87651897	3.844566961	97.30765434	56.05653709	87.92424238	37.92070464	LE07_L1TP_008014_20010801_20170204_01_T1	LE07_L1TP_008014_20090807_20161218_01_T1	LC08_L1TP_008014_20190811_20190820_01_T1	0	1	-0.176889105	0.021983622	-0.112599311	0.016204554	0.00334916	0.000582327	0.002615893	0.0004912	-0.002727345	0.000331643	-0.002684178	0.000323757	-0.007211669	0.005890484	-0.006927122	0.004504651	0.017564925	0.012251655	0.000584619	0.00029231	0.024776594	0.013594148	0.007511741	0.004514126	POINT (-2081505.894698655 -1645240.785732682)
RGI60-05.00798		-52.17102463	65.99981891	0.496089795	Greenland	SW Greenland	9		0	0	0	14.75114831	5.009945357	8.30750252	1.402171165	83.56208544	67.87014305	78.54992414	35.03957328	LE07_L1TP_008014_20010801_20170204_01_T1	LE07_L1TP_008014_20090807_20161218_01_T1	LC08_L1TP_008014_20190811_20190820_01_T1	1	1	-0.000272101	0.004987221	-0.000474105	0.003142041	5.65E-06	0.000103514	1.27E-05	8.43E-05	-0.001052999	0.000280084	-0.001066787	0.000297547	-1.44E-05	0.000239935	-3.62E-05	0.000221406	0.000500222	0.000500222	0.000227709	0.000227709	0.000514605	0.000554789	0.000263935	0.000317604	POINT (-2089098.67377737 -1622163.85898875)
RGI60-05.00800		-52.46938984	65.99921265	2.048239336	Greenland	SW Greenland	9		0	0	0	74.67586036	2.973214657	53.92611616	1.709834438	112.3257044	52.92259301	99.73308948	46.03728535	LE07_L1TP_008014_20010801_20170204_01_T1	LE07_L1TP_008014_20090807_20161218_01_T1	LC08_L1TP_008014_20190811_20190820_01_T1	0	0	-0.101614168	0.020760961	-0.005381207	0.006379734	0.002563276	0.000591915	0.000175841	0.00020932	-0.008090733	0.000870697	-0.008051484	0.000862849	-0.003495981	0.003109112	-0.000290743	0.000621599	0.007917397	0.007473315	0.001859346	0.004449903	0.011413378	0.008094258	0.002150089	0.004493108	POINT (-2097572.161785484 -1611304.895893423)
RGI60-05.00808		-51.7349078	66.09763187	1.096399586	Greenland	SW Greenland	9		0	0	0	299.756352	19.18299792	463.2163953	7.876771228	90.1758922	62.27170089	85.68527045	36.49279935	LE07_L1TP_008014_20010801_20170204_01_T1	LE07_L1TP_008014_20090807_20161218_01_T1	LC08_L1TP_008014_20190811_20190820_01_T1	0	0	0.000166753	0.009928839	-0.00365267	0.007238051	-3.91E-06	0.000232888	0.000109634	0.000217878	-0.003466373	0.000522104	-0.003347941	0.000505761	-2.84E-05	0.000450894	-0.000217482	0.000685156	0.023707919	0.005406945	0.036988367	0.002608991	0.023736348	0.005425712	0.037205849	0.002697457	POINT (-2067985.877152573 -1631152.054812616)
RGI60-05.00814		-51.85707164	66.06045582	0.586463306	Greenland	SW Greenland	9		0	0	0	16.42679141	5.218370899	2.431555056	0.839484683	81.43015715	65.75125643	77.36689407	32.24512911	LE07_L1TP_008014_20010801_20170204_01_T1	LE07_L1TP_008014_20090807_20161218_01_T1	LC08_L1TP_008014_20190811_20190820_01_T1	1	1	0.002119019	0.00583386	-0.001160312	0.004558388	-6.02E-05	0.000166034	4.20E-05	0.00016524	-0.00342582	0.000575542	-0.003545327	0.000606199	2.93E-05	0.00028705	-6.15E-05	0.000439053	0.000580291	0.000580291	9.54E-05	9.54E-05	0.000550977	0.000647406	0.000156832	0.000449291	POINT (-2074772.790784856 -1629341.38465572)
RGI60-05.00817		-52.82316858	66.00968744	1.984226353	Greenland	SW Greenland	9		0	0	0	241.3918158	1.798356481	204.3797717	0.961288738	116.6545977	59.01493731	109.1996539	53.89200018	LE07_L1TP_008014_20010801_20170204_01_T1	LE07_L1TP_008014_20090807_20161218_01_T1	LC08_L1TP_008014_20190811_20190820_01_T1	1	1	-0.053706405	0.032361623	-0.027994146	0.020569947	0.001031812	0.000652879	0.000724467	0.00055229	-0.052359108	0.010110462	-0.055051472	0.011179519	-0.002179684	0.002443126	-0.001702288	0.001972781	0.003560332	0.001780166	0.000526635	0.000263318	0.005740016	0.003022889	0.002228924	0.001990277	POINT (-2106535.115402627 -1597605.008112003)
RGI60-05.00818		-52.24462676	65.96400834	0.413972327	Greenland	SW Greenland	9		0	0	0	39.07252267	7.549006721	19.85792959	2.610823194	81.67632481	76.05613498	77.4018676	39.69547669	LE07_L1TP_008014_20010801_20170204_01_T1	LE07_L1TP_008014_20090807_20161218_01_T1	LC08_L1TP_008014_20190811_20190820_01_T1	0	1	-0.000487534	0.003746255	-0.00053566	0.002853254	1.03E-05	7.95E-05	1.48E-05	7.86E-05	-0.000670013	0.000115064	-0.000668965	0.000115116	-1.90E-05	0.000239181	-3.32E-05	0.000267266	0.000837591	0.001448923	0.000126459	6.32E-05	0.000856591	0.001468532	0.000159649	0.000274644	POINT (-2094390.79971518 -1621964.81043737)
RGI60-05.00822		-51.9805395	66.03337035	0.406012053	Greenland	SW Greenland	9		0	0	0	9.728270918	2.567130331	2.751975622	0.555203315	83.18502124	79.14597282	76.42872028	28.17160669	LE07_L1TP_008014_20010801_20170204_01_T1	LE07_L1TP_008014_20090807_20161218_01_T1	nan	1	1	-0.000308745	0.001745472	-0.000247198	0.001108333	8.35E-06	4.72E-05	8.45E-06	3.79E-05	-0.001840674	0.000265254	-0.001855522	0.000266127	-5.52E-06	9.18E-05	-1.37E-05	0.000106368	0.000231096	0.000231096	7.14E-05	7.14E-05	0.000236614	0.00024866	8.51E-05	0.000128115	POINT (-2080697.72927836 -1626757.6198416)
RGI60-05.00854		-52.99661935	66.01140754	0.922581034	Greenland	SW Greenland	9		0	0	0	8.390237371	1.400343545	5.6997902	0.717929448	97.4342392	42.68887079	87.54246251	36.54945869	LE07_L1TP_008014_20010801_20170204_01_T1	LE07_L1TP_008014_20090807_20161218_01_T1	nan	1	1	-0.002092422	0.002940158	-0.000315498	0.000903219	3.41E-05	4.84E-05	6.98E-06	2.00E-05	-0.003120462	0.000574726	-0.003387535	0.000651474	-9.18E-05	0.0001851	-2.12E-05	8.33E-05	0.000496508	0.000496508	0.000294456	0.000294456	0.000588351	0.000529889	0.000315676	0.000306006	POINT (-2111206.138715933 -1591103.249128709)
RGI60-05.06758		-50.71541308	63.61687164	0.425268637	Greenland	SW Greenland	9		0	0	0	17.85333638	14.04223278	16.82064651	5.794719747	83.73495578	47.48011725	77.19760183	21.96711642	LE07_L1TP_006015_20010803_20170204_01_T1	LE07_L1TP_005016_20100821_20161213_01_T1	LC08_L1TP_006015_20190829_20190903_01_T1	1	1	-0.000277483	0.002317588	-0.003343856	0.002628947	4.89E-06	4.09E-05	6.58E-05	5.41E-05	-0.000625728	0.000143748	-0.000575479	0.000136444	-7.65E-06	0.000112662	-0.000232878	0.000244106	0.000154169	7.71E-05	0.000188768	9.44E-05	0.000161822	0.000136509	0.000421646	0.000261717	POINT (-2257242.245099168 -1846517.582802765)
RGI60-05.02422		-51.3642157	71.14080023	0.289816653	Greenland	Uummannaq, GR	9		0	0	0	11.59113828	3.142362119	4.3068532	1.077332856	80.67652835	70.27833482	74.61878369	18.19620557	LE07_L1TP_012010_20000826_20170210_01_T1	nan	nan	0	0	-0.000441187	0.001257643	0	0	4.04E-06	1.16E-05	0	0	-0.000221416	4.29E-05	0	0	-2.25E-05	7.68E-05	0	0	1.57E-05	0.000233114	0	3.42E-05	3.83E-05	0.000245445	0	0	POINT (-1614638.897784814 -1290601.18858916)
RGI60-05.02500		-52.56766835	71.33657001	0.325460518	Greenland	Uummannaq, GR	9		0	0	0	8.242726751	1.533988426	7.376640857	1.56870482	95.13313052	56.57612203	90.74220791	44.19077455	LE07_L1TP_012010_20000826_20170210_01_T1	LE07_L1TP_012010_20100705_20161213_01_T1_rgb	LC08_L1TP_013010_20190814_20190820_01_T1	1	1	-0.000204468	0.001613515	-0.000536393	0.002202036	3.22E-06	2.54E-05	8.29E-06	3.40E-05	-0.000839505	0.000150094	-0.000877943	0.000151681	-7.28E-06	8.69E-05	-3.04E-05	0.000166791	0.000186666	0.000186666	0.000142271	0.000142271	0.000193951	0.000205883	0.000172633	0.000219226	POINT (-1624055.530400107 -1243136.988731045)
RGI60-05.02516		-52.70071795	71.35532609	0.255826982	Greenland	Uummannaq, GR	9		0	0	0	7.007349386	2.334500438	4.140235334	0.913631293	96.58614762	92.51907217	92.74897645	48.63698083	LE07_L1TP_012010_20000826_20170210_01_T1	nan	nan	1	0	-0.000366048	0.001052445	0	0	7.21E-06	2.08E-05	0	0	-0.00075583	0.000112529	0	0	-1.19E-05	5.95E-05	0	0	9.91E-05	9.91E-05	0	7.14E-05	0.000110963	0.000115554	0	0	POINT (-1625274.804553989 -1238095.424820622)
RGI60-05.02526		-52.00236322	71.4114781	0.240553855	Greenland	Uummannaq, GR	9		0	0	0	10.05292899	3.297273117	4.468794919	1.07530967	79.69268787	50.93729884	75.35023512	28.33678874	LE07_L1TP_012010_20000826_20170210_01_T1	LE07_L1TP_012010_20100705_20161213_01_T1_rgb	LC08_L1TP_013009_20190814_20190820_01_T1	1	1	-8.70E-05	0.002331849	-0.000101619	0.001684232	1.65E-06	4.43E-05	1.85E-06	3.07E-05	-0.000381766	6.66E-05	-0.000394275	6.81E-05	-2.09E-06	0.000109691	-2.28E-06	7.51E-05	0.000134799	0.000134799	6.66E-05	6.66E-05	0.000136892	0.000173789	6.89E-05	0.000100378	POINT (-1605131.930763853 -1253959.892053737)
RGI60-05.02527		-51.92874325	71.42088958	0.241329297	Greenland	Uummannaq, GR	9		0	0	0	17.6152777	5.437833617	5.203628309	0.850094976	82.14924146	42.5185153	77.68115553	24.41335677	LE07_L1TP_012010_20000826_20170210_01_T1	LE07_L1TP_012010_20100705_20161213_01_T1_rgb	LC08_L1TP_013009_20190814_20190820_01_T1	1	1	-0.000335401	0.001391441	-0.000295109	0.001249125	6.21E-06	2.58E-05	5.10E-06	2.16E-05	-0.000383053	6.94E-05	-0.000378677	6.74E-05	-8.67E-06	6.73E-05	-7.27E-06	5.70E-05	3.45E-05	1.73E-05	6.12E-05	6.12E-05	4.32E-05	6.95E-05	6.85E-05	8.37E-05	POINT (-1602693.665206699 -1255374.534044105)
RGI60-05.02541		-51.82111187	71.33998697	0.192514982	Greenland	Uummannaq, GR	9		0	0	0	4.361922111	1.461317918	3.875844892	0.456774558	80.66204282	37.43222589	75.34668922	17.86091551	LE07_L1TP_012010_20000826_20170210_01_T1	LE07_L1TP_012010_20100705_20161213_01_T1	LC08_L1TP_013009_20190814_20190820_01_T1	1	1	-6.35E-05	0.000722007	-6.03E-05	0.000720929	1.35E-06	1.54E-05	1.23E-06	1.47E-05	-0.000375563	7.30E-05	-0.000387641	7.44E-05	-1.41E-06	3.50E-05	-1.22E-06	3.28E-05	4.99E-05	4.99E-05	3.72E-05	3.72E-05	5.13E-05	6.09E-05	3.84E-05	4.96E-05	POINT (-1607420.806053494 -1263956.660549612)
RGI60-05.02614		-51.9092993	71.58872764	0.256989498	Greenland	Uummannaq, GR	9		0	0	0	11.76217408	10.76607763	4.958357214	2.547360486	77.50469017	58.40757913	74.76831837	22.51542747	LE07_L1TP_012010_20000826_20170210_01_T1	nan	nan	1	0	-0.000385222	0.001229689	0	0	4.84E-06	1.55E-05	0	0	-0.000526565	0.000123777	0	0	-1.13E-05	5.43E-05	0	0	0.000240478	0.000240478	0	5.30E-05	0.000251765	0.000246542	0	0	POINT (-1587549.793515341 -1244382.016581385)
RGI60-05.02616		-52.17715493	71.55301587	1.62572366	Greenland	Uummannaq, GR	9		0	0	0	8.650124635	0.932657928	5.096941603	0.685491907	92.66606196	40.40019303	87.76466798	37.43204566	LE07_L1TP_012010_20000826_20170210_01_T1	LE07_L1TP_012010_20100705_20161213_01_T1_rgb	LC08_L1TP_013009_20190814_20190820_01_T1	1	1	-0.000784933	0.006114957	-0.002452402	0.006327895	1.74E-05	0.000135218	5.10E-05	0.000131692	-0.007641056	0.000942974	-0.007679143	0.00093354	-2.97E-05	0.000390966	-0.000164442	0.00057617	0.000851869	0.000851869	0.000446886	0.000446886	0.000881524	0.000937302	0.000611328	0.000729164	POINT (-1596492.310337086 -1239386.248440966)
RGI60-05.02619		-51.78686362	71.4996374	0.416351077	Greenland	Uummannaq, GR	9		0	0	0	15.80889125	2.87557578	26.07473058	2.347510784	78.28419575	71.38129125	74.67301043	24.19634701	LE07_L1TP_012010_20000826_20170210_01_T1	LE07_L1TP_012010_20100705_20161213_01_T1	LC08_L1TP_013009_20190814_20190820_01_T1	1	0	-0.011731804	0.006172301	4.09E-05	0.003794332	0.000180423	9.98E-05	-6.00E-07	5.57E-05	-0.000519578	8.84E-05	-0.000536108	8.75E-05	-0.000526182	0.000408015	1.05E-06	0.000124335	0.000163522	8.18E-05	0.00016484	0.000251135	0.000689705	0.000416126	0.00016379	0.000280228	POINT (-1592685.44247975 -1253911.247657236)
RGI60-05.02622		-51.60462792	71.51640745	0.504930156	Greenland	Uummannaq, GR	9		0	0	0	67.18304845	3.771040445	45.67842919	1.838223816	93.42302259	45.18829755	87.83617545	37.38234064	LE07_L1TP_012010_20000826_20170210_01_T1	LE07_L1TP_012010_20100705_20161213_01_T1	LC08_L1TP_013009_20190814_20190820_01_T1	0	0	-0.00640013	0.004128426	-0.000697943	0.00367366	0.000145371	9.69E-05	1.46E-05	7.70E-05	-0.001176096	0.000198595	-0.001147068	0.00019812	-0.000239345	0.000283071	-4.72E-05	0.000334682	0.001692839	0.00139171	0.0006807	0.000800909	0.001932184	0.001420206	0.00072786	0.000868025	POINT (-1587224.781074237 -1257810.131473616)
RGI60-05.02771		-51.83707478	71.73461669	0.270206767	Greenland	Uummannaq, GR	9		0	0	0	15.87980039	8.175122723	106.3624862	3.427254768	87.47956036	74.9298553	82.70483394	40.91041197	LE07_L1TP_012010_20000826_20170210_01_T1	LE07_L1TP_012010_20100705_20161213_01_T1_rgb	LC08_L1TP_013009_20190814_20190820_01_T1	1	0	-0.003360172	0.003498306	-0.001644125	0.002858162	8.58E-05	9.06E-05	3.90E-05	6.82E-05	-0.00101365	0.000182361	-0.000944144	0.000172015	-0.000116242	0.000235236	-0.000107456	0.0002648	0.00021349	0.00021349	0.002191499	0.001521523	0.000329733	0.00031767	0.002298956	0.001544394	POINT (-1573204.985621999 -1236342.718777528)
RGI60-05.02841		-52.85686073	71.8437359	0.125154034	Greenland	Uummannaq, GR	9		0	0	0	24.62605184	6.436718824	4.144136124	1.079179623	76.43221779	60.95611914	74.11445413	23.11930498	LE07_L1TP_012010_20000826_20170210_01_T1	LE07_L1TP_012010_20100705_20161213_01_T1_rgb	nan	1	1	-0.0005697	0.002569635	-0.001340052	0.001377255	1.03E-05	4.63E-05	2.54E-05	2.68E-05	-0.000524284	0.000124493	-0.000497493	0.000116027	-2.40E-05	0.000161876	-9.43E-05	0.000126918	0.000313175	0.000313175	7.28E-06	7.28E-06	0.000337143	0.000352537	0.000101571	0.000127127	POINT (-1585275.899265824 -1200812.115457067)
RGI60-05.04255		-44.19560973	60.56246945	0.324422504	Greenland	SE Greenland	9		0	0	0	7.200449192	4.027468624	18.96833899	1.827671009	83.38683751	64.11559583	77.80531839	27.5559569	LE07_L1TP_232018_20010802_20170204_01_T1	LE07_L1TP_233018_20100717_20161213_01_T1	LC08_L1TP_233018_20170813_20170825_01_T1	1	0	-0.007556607	0.005020033	-0.004993421	0.005692966	0.000158737	0.000114957	8.58E-05	0.000101036	-0.000477692	0.000137733	-0.000324777	9.63E-05	-0.000295733	0.000340721	-0.000356938	0.000525033	0.000159723	0.000159723	0.000202451	0.000210804	0.000455457	0.000376301	0.000559389	0.000565772	POINT (-2278075.223416965 -2342955.329659704)
RGI60-05.04256		-43.97679889	60.55517961	0.452326398	Greenland	SE Greenland	9		0	0	0	35.99140511	11.65029743	21.39246484	2.676471179	79.40894111	50.21088308	75.87715453	23.51833303	LE07_L1TP_232018_20010802_20170204_01_T1	LE07_L1TP_233018_20100717_20161213_01_T1	LC08_L1TP_233018_20170813_20170825_01_T1	0	0	-0.001354138	0.002996311	-0.000314022	0.001727292	1.73E-05	3.86E-05	3.27E-06	1.80E-05	-0.000348501	8.85E-05	-0.000353783	9.07E-05	-6.42E-05	0.000185093	-2.48E-05	0.000155547	0.000878239	0.000871477	0.000268815	0.000203644	0.000942418	0.000890916	0.000293627	0.000256253	POINT (-2269697.434510246 -2352245.929809032)
RGI60-05.04258		-44.05516041	60.56343996	0.135939494	Greenland	SE Greenland	9		0	0	0	12.8955115	6.846693176	7.0684157	1.13080967	78.16915604	78.16915604	74.94000654	23.9618706	LE07_L1TP_232018_20010802_20170204_01_T1	LE07_L1TP_233018_20100717_20161213_01_T1	LC08_L1TP_233018_20170813_20170825_01_T1	1	1	0.000773847	0.002668824	-0.00202366	0.004075432	-1.45E-05	5.02E-05	3.14E-05	6.34E-05	-0.000286637	4.94E-05	-0.000269513	4.56E-05	-5.22E-05	5.41E-05	-5.05E-05	0.000181321	1.93E-06	9.66E-07	4.47E-05	4.47E-05	5.41E-05	5.41E-05	9.53E-05	0.000186756	POINT (-2272246.903235395 -2348451.727268368)
RGI60-05.04267		-43.55115831	60.4884199	0.901938819	Greenland	SE Greenland	9		0	0	0	17.25099135	5.655125102	33.57345442	2.113756579	81.25043176	80.99666537	78.74100984	27.06038619	LE07_L1TP_232018_20010802_20170204_01_T1	LE07_L1TP_233018_20100717_20161213_01_T1	LC08_L1TP_233018_20170813_20170825_01_T1	1	0	0.000557472	0.005610021	-0.001511848	0.006725334	-9.90E-06	9.96E-05	2.14E-05	9.52E-05	-0.001641308	0.000322604	-0.001637833	0.000352521	1.46E-05	0.000217022	-4.29E-05	0.000252542	0.000165797	8.29E-05	0.000558789	0.000849926	0.000151237	0.000232316	0.000601698	0.000886651	POINT (-2257490.810626249 -2374648.970188389)
RGI60-05.04271		-43.64946003	60.48439574	0.79752502	Greenland	SE Greenland	9		0	0	0	23.34516529	3.309968205	15.61631461	1.542634911	84.37993933	76.17299026	80.07053871	32.81445974	LE07_L1TP_232018_20010802_20170204_01_T1	LE07_L1TP_233018_20100717_20161213_01_T1	LC08_L1TP_233018_20170813_20170825_01_T1	1	1	-0.000515409	0.003125113	-0.000820469	0.003686578	8.13E-06	4.94E-05	1.04E-05	4.70E-05	-0.001557115	0.000458632	-0.001571355	0.00042944	-1.54E-05	0.000151166	-2.50E-05	0.000167124	0.00032158	0.00016079	6.52E-05	3.26E-05	0.000336933	0.000220691	9.03E-05	0.000170276	POINT (-2261883.57490343 -2371109.802195506)
RGI60-05.04274		-44.09191673	60.56626693	0.441629237	Greenland	SE Greenland	9		0	0	0	14.97276793	2.877192382	19.68826544	1.583233773	81.2320019	30.54168985	75.84869733	17.27837237	LE07_L1TP_232018_20010802_20170204_01_T1	LE07_L1TP_233018_20100717_20161213_01_T1	LC08_L1TP_233018_20170813_20170825_01_T1	1	1	-0.007579141	0.006323033	-0.004042989	0.008030253	0.000139178	0.000119502	6.10E-05	0.000121783	-0.000733819	0.000149015	-0.000643234	0.000130916	-0.000193283	0.000343886	-0.000104599	0.000360238	0.000346843	0.000346843	0.000153678	7.68E-05	0.000540126	0.000488424	0.000258277	0.000368341	POINT (-2273525.111329144 -2346758.313993097)
RGI60-05.04275		-43.50679608	60.47338703	0.344296393	Greenland	SE Greenland	9		0	0	0	8.825032548	8.417755231	3.705849608	1.706412897	80.28657666	56.6840681	76.55710834	25.54736458	LE07_L1TP_232018_20010802_20170204_01_T1	LE07_L1TP_233018_20100717_20161213_01_T1	LC08_L1TP_233018_20170813_20170825_01_T1	1	1	-0.000432144	0.002356864	-0.000854307	0.003045986	5.77E-06	3.15E-05	9.19E-06	3.28E-05	-0.000330969	6.55E-05	-0.000320286	6.38E-05	-2.02E-05	0.00014535	-6.69E-05	0.000273515	3.63E-05	1.82E-05	6.84E-05	6.84E-05	5.66E-05	0.000146481	0.000135285	0.000281929	POINT (-2256851.027219506 -2377659.873372272)
RGI60-05.04276		-43.84628274	60.45129921	0.892067634	Greenland	SE Greenland	9		0	0	0	169.9309282	10.12067515	119.1392741	3.433586088	113.5886439	55.7203712	98.24010926	45.42255283	LE07_L1TP_232018_20010802_20170204_01_T1	LE07_L1TP_233018_20100717_20161213_01_T1	LC08_L1TP_233018_20170813_20170825_01_T1	0	0	-0.05317238	0.012295797	-0.007991108	0.006913491	0.001153617	0.000324783	0.000141978	0.000124961	-0.001429604	0.000229575	-0.001201201	0.000194338	-0.006906907	0.002414165	-0.000544339	0.000673247	0.014495763	0.007688852	0.008254848	0.003733468	0.02140267	0.008058948	0.008799186	0.003793685	POINT (-2272672.896419274 -2366092.466550954)
RGI60-05.04280		-43.76995335	60.43895767	0.708374743	Greenland	SE Greenland	9		0	0	0	144.2828078	9.586098873	91.23285646	4.03498064	96.06446832	49.52119538	85.96228109	36.45443309	LE07_L1TP_232018_20010802_20170204_01_T1	LE07_L1TP_233018_20100717_20161213_01_T1	LC08_L1TP_233018_20170813_20170825_01_T1	0	0	-0.053828531	0.010547388	-0.006731514	0.007663965	0.001016064	0.000236426	0.000103452	0.000118509	-0.001044291	0.000131055	-0.00087197	0.000110472	-0.002206291	0.001705699	-0.000480916	0.000717198	0.008097107	0.004578515	0.004143914	0.002147102	0.010303398	0.00488592	0.00462483	0.002263718	POINT (-2270508.444113739 -2370151.121339238)
RGI60-05.04282		-43.41590015	60.45080659	1.287635313	Greenland	SE Greenland	9		0	0	0	76.26857352	4.916834802	60.52646795	2.675461459	93.89664605	54.58945531	89.16732788	40.91427075	LE07_L1TP_232018_20010802_20170204_01_T1	LE07_L1TP_233018_20100717_20161213_01_T1	LC08_L1TP_233018_20170813_20170825_01_T1	0	0	-0.022099257	0.007970588	-0.014953431	0.008952275	0.000372254	0.00015446	0.000203669	0.00012904	-0.003518203	0.000721728	-0.003200876	0.000663805	-0.000954447	0.000682385	-0.001108145	0.000898854	0.005015174	0.005103927	0.00309402	0.002933768	0.005969621	0.005149342	0.004202165	0.003068376	POINT (-2254875.069862999 -2383138.427897541)
RGI60-05.04288		-44.12489076	60.42179729	1.610920833	Greenland	SE Greenland	9		0	0	0	49.39424172	3.647437768	79.70504156	2.538071907	127.2781529	63.35243841	106.8538581	49.81225551	LE07_L1TP_232018_20010802_20170204_01_T1	LE07_L1TP_233018_20100717_20161213_01_T1	LC08_L1TP_233018_20170813_20170825_01_T1	1	0	-0.22892985	0.020588321	-0.16200082	0.023383034	0.006610002	0.001081009	0.003864648	0.000761558	-0.014807712	0.002022643	-0.007824698	0.001049732	-0.007103858	0.006319238	-0.005482975	0.004729945	8.26E-05	4.13E-05	0.009090808	0.005583525	0.007186504	0.006319373	0.014573783	0.007317658	POINT (-2286532.515769766 -2357468.353902144)
RGI60-05.04298		-43.53545062	60.38224594	3.133505792	Greenland	SE Greenland	9		0	0	0	96.64793177	7.262025075	79.97710823	3.234356965	94.19396457	71.42466755	83.89805497	39.78150777	LE07_L1TP_232018_20010802_20170204_01_T1	LE07_L1TP_233018_20100717_20161213_01_T1	LC08_L1TP_233018_20170813_20170825_01_T1	0	0	-0.20819016	0.02673009	-0.053795453	0.020035717	0.004168924	0.000807269	0.000867169	0.000345596	-0.008544241	0.001238521	-0.006994991	0.000992091	-0.008251892	0.006831878	-0.003811352	0.002516928	0.018460753	0.01803405	0.0126013	0.007282269	0.026712645	0.019284748	0.016412652	0.007704957	POINT (-2265317.744657878 -2384190.69092009)
RGI60-05.04304		-43.84080525	60.42618152	1.102339669	Greenland	SE Greenland	9		0	0	0	113.8376556	4.585695949	144.2584911	3.619106958	128.6142583	59.89252075	105.1101716	52.01722506	LE07_L1TP_232018_20010802_20170204_01_T1	LE07_L1TP_233018_20100717_20161213_01_T1	LC08_L1TP_233018_20170813_20170825_01_T1	0	0	-0.01795207	0.012454547	-0.211628794	0.024683644	0.000483315	0.000342588	0.004678918	0.000875123	-0.012542597	0.001823099	-0.003728684	0.000545181	-0.000590435	0.000817119	-0.027989796	0.007870523	0.003113605	0.006904229	0.012167406	0.003321065	0.00370404	0.006952415	0.040157202	0.008542517	POINT (-2274463.534616174 -2368409.877596676)
RGI60-05.04308		-43.60911018	60.29181808	0.471845819	Greenland	SE Greenland	9		0	0	0	3.83465147	3.83465147	2.521721996	2.023931183	81.04174985	54.55920327	77.26018507	28.00892008	LE07_L1TP_232018_20010802_20170204_01_T1	LE07_L1TP_233018_20100717_20161213_01_T1	LC08_L1TP_233018_20170813_20170825_01_T1	0	1	-0.017235478	0.005797991	0.000976968	0.004796964	0.000240567	9.16E-05	-1.14E-05	5.59E-05	-9.05E-05	1.61E-05	-9.56E-05	1.66E-05	-0.000795528	0.000454077	2.94E-05	0.000208772	4.07E-05	0.000148575	3.57E-05	1.78E-05	0.000836259	0.000477766	6.26E-06	0.000209531	POINT (-2275614.621253297 -2388870.066068)
RGI60-05.04309		-43.86136189	60.32376236	2.161432371	Greenland	SE Greenland	9		0	0	0	279.3315033	12.54817927	220.9548861	4.963300061	102.2583109	48.5729461	85.37175894	31.43928209	LE07_L1TP_232018_20010802_20170204_01_T1	LE07_L1TP_233018_20100717_20161213_01_T1	LC08_L1TP_233018_20170813_20170825_01_T1	0	0	-0.147191298	0.016933796	-0.012209253	0.007196635	0.003935652	0.000614886	0.000267936	0.000160218	-0.009859673	0.001042224	-0.009718809	0.000978125	-0.00486517	0.004725425	-0.000797501	0.000775541	0.053009194	0.013904798	0.03064864	0.003637986	0.057874364	0.014685811	0.031446141	0.003719732	POINT (-2283542.376523672 -2376156.693799359)
RGI60-05.04311		-43.33498526	60.30627467	0.916665862	Greenland	SE Greenland	9		0	0	0	32.7991031	13.72056634	18.71371927	3.092584933	98.20702279	40.10617628	84.83583902	34.09090608	LE07_L1TP_232018_20010802_20170204_01_T1	LE07_L1TP_233018_20100717_20161213_01_T1	LC08_L1TP_233018_20170813_20170825_01_T1	0	0	-0.022766718	0.006449261	-0.091508164	0.020108977	0.000450612	0.000146716	0.001394315	0.000371491	-0.000410729	6.59E-05	-0.000223438	3.37E-05	-0.000912181	0.000804503	-0.006564009	0.003452338	0.002483964	0.001564618	0.000925798	0.000542055	0.003396145	0.001759333	0.007489807	0.003494633	POINT (-2263008.546786072 -2398510.38246681)
RGI60-05.04315		-43.50028985	60.30877562	3.503435838	Greenland	SE Greenland	9		0	0	0	85.379044	5.884010339	81.44118458	2.863525427	108.1475753	49.14885113	93.67378989	40.54500349	LE07_L1TP_232018_20010802_20170204_01_T1	LE07_L1TP_233018_20100717_20161213_01_T1	LC08_L1TP_233018_20170813_20170825_01_T1	0	0	-0.099066354	0.014131925	-0.069926941	0.027033579	0.001895794	0.000402089	0.001085556	0.000452673	-0.000466954	7.33E-05	-0.00047739	7.46E-05	-0.003977945	0.004010442	-0.004860168	0.003619426	0.034415963	0.014556781	0.02693891	0.007977948	0.038393909	0.015099123	0.031799078	0.008760588	POINT (-2269719.397523847 -2391760.958473711)
RGI60-05.04318		-43.57143588	60.31808763	0.650180218	Greenland	SE Greenland	9		0	0	0	6.839085273	6.06963347	4.470429591	1.562825265	90.15014895	38.79917877	82.3892169	35.67205447	LE07_L1TP_232018_20010802_20170204_01_T1	LE07_L1TP_233018_20100717_20161213_01_T1	LC08_L1TP_233018_20170813_20170825_01_T1	1	1	-0.001591271	0.002399688	-0.001407446	0.00210185	2.22E-05	3.36E-05	1.63E-05	2.45E-05	-0.000784533	0.000104974	-0.000797316	0.000105432	-7.34E-05	0.000149917	-0.000107748	0.000190716	0.000315214	0.000315214	0.000179146	0.000179146	0.00038865	0.000349049	0.000286894	0.00026166	POINT (-2271943.110338458 -2388158.186536936)
RGI60-05.04323		-43.18683637	60.31119744	0.291811572	Greenland	SE Greenland	9		0	0	0	11.42627687	8.973730058	18.45530557	4.056235095	81.97018178	78.95923703	77.58589125	28.58031035	LE07_L1TP_232018_20010802_20170204_01_T1	LE07_L1TP_233018_20100717_20161213_01_T1	LC08_L1TP_233018_20170813_20170825_01_T1	0	0	-0.000399749	0.001367883	-0.000492604	0.001577764	3.61E-06	1.24E-05	3.55E-06	1.14E-05	-0.000101066	1.79E-05	-9.58E-05	1.70E-05	-2.05E-05	8.34E-05	-4.03E-05	0.000140976	0.000192953	0.000350637	0.000115585	0.0001189	0.000213404	0.000360418	0.000155868	0.000184422	POINT (-2256408.413360571 -2403937.456006044)
RGI60-05.04324		-43.92419124	60.3264235	0.15615237	Greenland	SE Greenland	9		0	0	0	6.234056084	3.634377868	6.269112339	3.081050256	86.8159288	59.41469142	77.32954686	24.16107298	LE07_L1TP_232018_20010802_20170204_01_T1	nan	nan	1	0	-0.000694305	0.001224489	0	0	5.07E-06	8.98E-06	0	0	-0.000201672	3.79E-05	0	0	-3.67E-05	7.47E-05	0	0	1.68E-05	1.68E-05	0	7.77E-05	5.35E-05	7.65E-05	0	0	POINT (-2285932.535307392 -2373428.874591491)
RGI60-05.04328		-43.19497272	60.26337326	0.214065393	Greenland	SE Greenland	9		0	0	0	4.282071032	3.798792096	15.19989778	2.203364982	82.81620226	30.00219601	76.82576619	21.29692966	LE07_L1TP_232018_20010802_20170204_01_T1	LE07_L1TP_233018_20100717_20161213_01_T1	LC08_L1TP_233018_20170813_20170825_01_T1	1	1	-0.000858818	0.002041913	-0.000320792	0.001235911	9.76E-06	2.33E-05	2.83E-06	1.09E-05	-0.000286786	6.67E-05	-0.000276872	6.22E-05	-4.19E-05	0.000125428	-1.05E-05	5.28E-05	6.04E-05	6.04E-05	6.25E-05	3.12E-05	0.00010228	0.000139204	7.29E-05	6.14E-05	POINT (-2260547.097826534 -2407661.468937877)
RGI60-05.04331		-43.2622726	60.24702724	3.332672436	Greenland	SE Greenland	9		0	0	0	67.15906698	15.18652669	53.24907973	5.896002543	103.9436345	47.33459639	97.04716023	41.77222512	LE07_L1TP_232018_20010802_20170204_01_T1	LE07_L1TP_233018_20100717_20161213_01_T1	LC08_L1TP_233018_20170813_20170825_01_T1	0	0	-0.068476224	0.013290338	-0.011252107	0.012312407	0.000841402	0.000237826	0.000110526	0.000122796	-0.008699057	0.001787518	-0.008591359	0.001652617	-0.003254902	0.002361338	-0.000870191	0.00114565	0.017329316	0.013033723	0.011200177	0.008954806	0.020584218	0.0132459	0.012070369	0.009027794	POINT (-2264673.302786156 -2406385.604129686)
RGI60-05.04332		-43.3246162	60.21541728	1.933761474	Greenland	SE Greenland	9		0	0	0	88.83912259	20.03155439	62.19678852	5.206060146	88.90094739	41.6409392	81.2758303	28.7863355	LE07_L1TP_232018_20010802_20170204_01_T1	LE07_L1TP_233018_20100802_20161213_01_T1	LC08_L1TP_233018_20170813_20170825_01_T1	0	0	-0.103290132	0.016750463	-0.033755017	0.022057945	0.001966394	0.000450204	0.000515086	0.00034704	-0.001551648	0.000250767	-0.001379499	0.000226325	-0.004224934	0.002887663	-0.002442566	0.002019013	0.015258698	0.008800692	0.007939956	0.00403568	0.019483632	0.009262331	0.010382523	0.004512552	POINT (-2269806.918776861 -2406588.204340735)
RGI60-05.04337		-43.30350278	60.20635819	0.642068147	Greenland	SE Greenland	9		0	0	0	28.43554533	8.323247758	18.47460641	3.038034106	78.55567451	76.43303368	74.85086188	23.45194144	LE07_L1TP_232018_20010802_20170204_01_T1	LE07_L1TP_233018_20100717_20161213_01_T1	nan	0	0	-0.001386589	0.004520691	-3.95E-05	0.000354848	1.83E-05	5.98E-05	5.80E-07	5.21E-06	-0.000417387	7.50E-05	-0.000415878	7.52E-05	-4.05E-05	0.000202989	-1.02E-06	1.53E-05	0.000742278	0.001271049	0.000454284	0.000329109	0.000782792	0.001287156	0.0004553	0.000329463	POINT (-2269640.945251242 -2408189.480781272)
RGI60-05.04338		-43.62812282	60.1884558	0.774518087	Greenland	SE Greenland	9		0	0	0	215.5192203	5.391621177	204.1478008	3.129138534	91.98339229	46.15063508	87.52362889	38.03446537	LE07_L1TP_232018_20010802_20170204_01_T1	LE07_L1TP_233018_20100717_20161213_01_T1	LC08_L1TP_233018_20170813_20170825_01_T1	0	0	-0.016083989	0.012718228	-0.007883962	0.013261476	0.000247647	0.000202708	9.85E-05	0.000167197	-0.001202561	0.000254354	-0.001039757	0.000232922	-0.000721201	0.000854726	-0.000580719	0.001027061	0.012700882	0.006761397	0.01148702	0.002658959	0.013422083	0.006815207	0.012067739	0.002850424	POINT (-2284681.963024995 -2396795.62935807)
RGI60-05.04345		-43.60781475	60.1795287	0.145035339	Greenland	SE Greenland	9		0	0	0	90.90123	3.542131654	95.30176468	2.517905937	94.94237575	67.10832456	78.80847969	23.00977572	LE07_L1TP_232018_20010802_20170204_01_T1	LE07_L1TP_233018_20100717_20161213_01_T1	LC08_L1TP_233018_20170813_20170825_01_T1	0	0	-0.004328016	0.00440595	-0.006990163	0.00412364	5.24E-05	5.40E-05	6.85E-05	4.20E-05	-0.000226182	3.78E-05	-0.000166453	2.82E-05	-0.000207886	0.000278053	-0.000551668	0.000395634	0.000861805	0.00078876	0.000851282	0.000315803	0.00106969	0.000836335	0.00140295	0.000506219	POINT (-2284546.873321529 -2398355.44606702)
RGI60-05.04347		-43.9366047	60.17163677	0.570200664	Greenland	SE Greenland	9		0	0	0	11.9074256	4.799809491	36.21000227	1.12636022	80.07351456	54.62531722	77.15057568	25.99224051	LE07_L1TP_232018_20010802_20170204_01_T1	LE07_L1TP_233018_20100717_20161213_01_T1	LC08_L1TP_233018_20170813_20170825_01_T1	1	0	-0.00561984	0.004374387	0.001524412	0.004139341	0.000110504	9.17E-05	-2.47E-05	6.76E-05	-0.000771389	0.000221595	-0.000806246	0.000228354	-0.000227409	0.000292571	3.88E-05	0.000187891	0.000404662	0.000404662	0.00076342	0.000586275	0.000632071	0.000499348	0.000724656	0.000615647	POINT (-2298907.606151992 -2385865.810858787)
RGI60-05.04361		-43.36794497	60.11735173	0.85141127	Greenland	SE Greenland	9		0	0	0	109.4676711	7.900109213	52.04850556	5.455272897	96.30880373	42.03642417	81.40425431	29.97528567	LE07_L1TP_232018_20010802_20170204_01_T1	LE07_L1TP_233018_20100717_20161213_01_T1	LC08_L1TP_233018_20170813_20170825_01_T1	0	0	-0.081256202	0.015296625	-0.083259407	0.016818457	0.001594707	0.000565745	0.001330192	0.000477086	-0.00069746	0.000209724	-0.000636349	0.000188592	-0.003277185	0.002369285	-0.0059666	0.002930587	0.010713325	0.005378743	0.003278315	0.001642929	0.01399051	0.005877447	0.009244916	0.003359696	POINT (-2279442.033523319 -2413145.297661414)
RGI60-05.04363		-43.50866779	60.12408926	0.413673146	Greenland	SE Greenland	9		0	0	0	10.41984763	9.239552349	35.53302302	3.144457323	82.9335363	51.0273125	77.92847082	25.07976061	LE07_L1TP_232018_20010802_20170204_01_T1	LE07_L1TP_233018_20100717_20161213_01_T1	LC08_L1TP_233018_20170813_20170825_01_T1	1	0	-0.003134751	0.002673896	-0.002190783	0.002652563	6.59E-05	5.74E-05	3.73E-05	4.57E-05	-0.000829868	0.000148898	-0.000780965	0.000144445	-0.000122782	0.000174704	-0.000157895	0.000242618	0.00029757	0.00029757	0.000328234	0.000419256	0.000420352	0.000345064	0.000486129	0.000484396	POINT (-2284823.535083026 -2406972.266181327)
RGI60-05.04374		-43.394479	60.33719067	0.438033909	Greenland	SE Greenland	9		0	0	0	3.205662174	2.966412413	10.63598503	3.096876435	78.7833404	64.84762225	76.0156617	15.98034842	LE07_L1TP_232018_20010802_20170204_01_T1	LE07_L1TP_233018_20100717_20161213_01_T1	nan	1	1	-0.00010978	0.001051454	-0.000132859	0.000637733	1.38E-06	1.32E-05	1.92E-06	9.22E-06	-0.000444878	0.000100962	-0.000455526	0.000101929	-3.29E-06	4.67E-05	-3.54E-06	2.79E-05	0.000118672	0.000118672	4.09E-05	2.04E-05	0.000121961	0.000127531	4.44E-05	3.46E-05	POINT (-2263034.346969838 -2393553.686546179)
RGI60-05.04376		-43.30257574	60.31228179	0.684204384	Greenland	SE Greenland	9		0	0	0	25.48432022	3.780244807	24.10669989	1.948604636	96.08499002	61.73062854	84.64181428	37.22881402	LE07_L1TP_232018_20010802_20170204_01_T1	LE07_L1TP_233018_20100717_20161213_01_T1	LC08_L1TP_233018_20170813_20170825_01_T1	0	0	-0.010028807	0.004578691	-0.013065264	0.006261104	0.000128881	6.30E-05	0.000132441	6.75E-05	-0.000588566	0.000102227	-0.000341224	5.93E-05	-0.000472311	0.000389559	-0.001006303	0.000714351	0.000933177	0.001003816	0.00091497	0.000562733	0.001405488	0.001076756	0.001921273	0.000909377	POINT (-2261173.57782827 -2399283.004475613)
RGI60-05.04501		-43.41039487	60.80775248	2.240876269	Greenland	SE Greenland	9		0	0	0	60.01946133	9.921053834	50.60561016	5.172109227	95.3526281	63.04066217	89.47026677	42.06097886	LE07_L1TP_232018_20010802_20170204_01_T1	LE07_L1GT_233017_20100802_20161213_01_T2	LC08_L1TP_233017_20190718_20190731_01_T1	1	1	-0.007197122	0.00726923	-0.002565182	0.005204994	0.000189815	0.00019553	6.44E-05	0.000131392	-0.012526159	0.002535834	-0.011860032	0.00253245	-0.000241369	0.000515647	-0.000159939	0.000480332	0.003010714	0.001505357	0.002430127	0.001215064	0.003252083	0.001591223	0.002590066	0.00130656	POINT (-2226233.759057206 -2353320.812361534)
RGI60-05.04511		-43.34353063	60.7979058	1.692983084	Greenland	SE Greenland	9		0	0	0	169.5648487	9.91189623	165.1696424	6.510160883	98.39326669	84.24380446	91.84953396	46.06896862	LE07_L1TP_232018_20010802_20170204_01_T1	LE07_L1GT_233017_20100802_20161213_01_T2	LC08_L1TP_233017_20190718_20190731_01_T1	0	0	-0.02344625	0.013193352	-0.036846006	0.012176976	0.000343493	0.000204556	0.000524621	0.000203228	-0.002944726	0.000574039	-0.001831581	0.000370167	-0.00105295	0.001159833	-0.002633242	0.001670784	0.023022821	0.014600855	0.021469507	0.005038832	0.024075771	0.014646849	0.02410275	0.005308611	POINT (-2224268.128790911 -2356746.028708049)
RGI60-05.04514		-43.58426567	60.69366832	1.243588304	Greenland	SE Greenland	9		0	0	0	343.808491	8.019615455	284.5969788	5.65786077	105.2861102	56.84666336	100.8374943	46.05185832	LE07_L1TP_232018_20010802_20170204_01_T1	LE07_L1TP_233018_20100717_20161213_01_T1	LC08_L1TP_233017_20190718_20190731_01_T1	0	0	-0.002833517	0.007808615	-0.003891587	0.0066019	4.88E-05	0.00013498	6.70E-05	0.000114673	-0.003383227	0.000735275	-0.003234672	0.000703465	-0.00012133	0.000493849	-0.00026446	0.000592446	0.037610598	0.007080814	0.029368918	0.002387642	0.037731928	0.007098015	0.029633378	0.002460047	POINT (-2242470.04920312 -2356120.797463513)
RGI60-05.04515		-43.13602164	60.78111402	2.717926299	Greenland	SE Greenland	9		0	0	0	49.62168282	13.13827729	29.55055949	4.268962183	85.98132245	54.53557216	83.37931396	38.58030461	LE07_L1TP_232018_20010802_20170204_01_T1	LE07_L1GT_233017_20100802_20161213_01_T2	LC08_L1TP_233017_20190718_20190731_01_T1	0	0	-0.012089712	0.012441436	-0.004332991	0.011816318	0.000168642	0.000175507	5.97E-05	0.000163098	-0.005166152	0.000800892	-0.005009629	0.000867524	-0.000558133	0.000793936	-0.000324281	0.001063163	0.00564151	0.007061981	0.001012932	0.002953741	0.006199643	0.00710647	0.001337213	0.003139252	POINT (-2217046.975455295 -2366204.50195715)
RGI60-05.04515_2		-43.01044773	60.76996474	0.377509373	Greenland	SE Greenland	9		0	0	0	6.237387404	6.237387404	9.123215018	3.193354152	83.13271111	34.72935847	78.66950168	26.71598905	LE07_L1TP_232018_20010802_20170204_01_T1	LE07_L1GT_233017_20100802_20161213_01_T2	LC08_L1TP_233017_20190718_20190731_01_T1	1	1	-0.000836751	0.002597162	-0.000237011	0.001636917	1.17E-05	3.63E-05	3.26E-06	2.26E-05	-0.000657518	0.000101933	-0.000647236	0.000112083	-2.59E-05	0.000123529	-6.80E-06	7.33E-05	0.000182191	0.000182191	0.000166404	0.000166404	0.000208082	0.00022012	0.000173208	0.000181824	POINT (-2212736.022529067 -2372001.558354331)
RGI60-05.04515_3		-43.04768309	60.77555035	0.653514972	Greenland	SE Greenland	9		0	0	0	17.16600303	16.3277915	33.41441268	4.284544013	83.02607876	59.50548045	77.84824804	27.71305034	LE07_L1TP_232018_20010802_20170204_01_T1	LE07_L1GT_233017_20100802_20161213_01_T2	LC08_L1TP_233017_20190718_20190731_01_T1	0	0	-0.005504077	0.003372876	-0.003124259	0.003802788	7.68E-05	4.85E-05	4.30E-05	5.29E-05	-0.000648447	0.000100527	-0.000560141	9.70E-05	-0.000254338	0.000220755	-0.000231096	0.00028376	0.000195523	0.000919106	0.001046713	0.000865239	0.000449861	0.000945246	0.001277809	0.000910581	POINT (-2213835.728359663 -2370090.552939957)
RGI60-05.04516		-43.01104872	60.65594818	1.267093045	Greenland	SE Greenland	9		0	0	0	55.09776309	6.929987808	32.84168846	2.590775737	83.77189924	52.26736675	81.07057337	35.26919887	LE07_L1TP_232018_20010802_20170204_01_T1	LE07_L1TP_233018_20100717_20161213_01_T1	LC08_L1TP_233017_20190718_20190731_01_T1	0	0	-0.002415822	0.005217086	-0.001339634	0.004965847	2.54E-05	5.51E-05	1.40E-05	5.21E-05	-0.001567078	0.000352203	-0.001527426	0.000346845	-8.39E-05	0.000248366	-0.000105649	0.000446954	0.004110484	0.003541387	0.001739615	0.001522817	0.004194384	0.003550085	0.001845263	0.001587054	POINT (-2221766.019690769 -2381631.420807063)
RGI60-05.04517		-42.97320661	60.74458007	1.757695092	Greenland	SE Greenland	9		0	0	0	147.3258231	29.76425378	169.2618268	6.771758354	113.0687729	60.17943454	95.69826953	44.57424199	LE07_L1TP_232018_20010802_20170204_01_T1	LE07_L1GT_233017_20100802_20161213_01_T2	LC08_L1TP_233017_20190718_20190731_01_T1	0	0	-0.07596688	0.013062703	-0.175337851	0.019835426	0.001194481	0.000293968	0.002839973	0.000575736	-0.008018163	0.001411744	-0.002646719	0.000445248	-0.003354689	0.002177574	-0.012110779	0.006782627	0.021869344	0.014444415	0.026361998	0.003540223	0.025224033	0.014607634	0.038472777	0.007650962	POINT (-2213196.891505362 -2375589.358061388)
RGI60-05.04518		-43.29154675	60.7505202	5.075800827	Greenland	SE Greenland	9		0	0	0	114.1942898	4.910106321	137.3281473	2.578762753	110.3331658	54.56310837	98.2069217	45.61828823	LE07_L1TP_232018_20010802_20170204_01_T1	LE07_L1TP_233018_20100717_20161213_01_T1	LC08_L1TP_233017_20190718_20190731_01_T1	0	0	-0.13106603	0.016549658	-0.149194722	0.017478995	0.002366949	0.000469814	0.002696655	0.000508098	-0.023339718	0.003574406	-0.017889771	0.002639931	-0.005450665	0.004446219	-0.009826514	0.00638121	0.054337442	0.030094621	0.061606117	0.013837124	0.059788107	0.030421293	0.071432631	0.015237645	POINT (-2225890.09525971 -2362755.511948914)
RGI60-05.04520		-42.85462536	60.74140825	0.853463064	Greenland	SE Greenland	9		0	0	0	42.66518398	26.86192307	24.15373317	8.982569085	90.16810013	57.12633493	82.07475459	31.33399645	LE07_L1TP_232018_20010802_20170204_01_T1	LE07_L1GT_233017_20100802_20161213_01_T2	LC08_L1TP_233017_20190718_20190731_01_T1	0	0	-0.012669374	0.010337189	-0.00588223	0.008084005	0.000139577	0.000117361	6.56E-05	9.10E-05	-0.000166978	3.39E-05	-0.000111727	2.15E-05	-0.000621902	0.000668988	-0.000454236	0.000732596	0.002817005	0.002552362	0.001457273	0.00079171	0.003438907	0.002638578	0.001911509	0.001078657	POINT (-2208525.302561098 -2380433.958841103)
RGI60-05.04526		-43.15531133	60.66647116	0.966255454	Greenland	SE Greenland	9		0	0	0	201.4474336	13.64090223	212.6403293	7.727140558	79.56919196	58.90394334	77.24235026	27.23719853	LE07_L1TP_232018_20010802_20170204_01_T1	LE07_L1TP_233018_20100717_20161213_01_T1	LC08_L1TP_233017_20190718_20190731_01_T1	0	0	-0.006820507	0.006724261	-0.001518588	0.006291764	0.000122903	0.000123797	2.72E-05	0.000112757	-0.001952948	0.000403214	-0.001877961	0.000372849	-0.000287541	0.000432871	-0.000108135	0.000572625	0.012073274	0.008359983	0.012514889	0.002315163	0.012360815	0.008371183	0.012623025	0.002384927	POINT (-2226922.035433214 -2375140.764573273)
RGI60-05.04528		-42.83039339	60.68873925	0.449430453	Greenland	SE Greenland	9		0	0	0	10.22351625	5.117246982	10.75739239	2.068600658	83.94205168	46.70651435	78.45395002	27.52892608	LE07_L1TP_232018_20010802_20170204_01_T1	LE07_L1TP_233018_20100717_20161213_01_T1	nan	1	1	-0.000238486	0.000763237	-4.57E-05	0.00027374	2.99E-06	9.59E-06	6.41E-07	3.85E-06	-0.000790348	0.000122949	-0.000792558	0.000125438	-7.82E-06	3.63E-05	-1.29E-06	1.23E-05	0.000327784	0.000327784	0.000144311	0.000144311	0.000335601	0.000329788	0.000145605	0.000144831	POINT (-2211664.072646389 -2385840.000395345)
RGI60-05.04528_2		-42.86773099	60.67050459	0.713765799	Greenland	SE Greenland	9		0	0	0	42.51304218	8.186112942	38.49714405	3.42738786	82.0065402	59.60765169	78.72104196	31.54329472	LE07_L1TP_232018_20010802_20170204_01_T1	LE07_L1TP_233018_20100717_20161213_01_T1	LC08_L1TP_233017_20190718_20190731_01_T1	0	0	-0.000744465	0.003434519	-0.001159093	0.002919134	9.34E-06	4.31E-05	1.47E-05	3.70E-05	-0.000556832	8.66E-05	-0.00053028	8.39E-05	-2.36E-05	0.000158942	-3.46E-05	0.000131789	0.001679088	0.001648267	0.001447982	0.000795318	0.001702712	0.001655913	0.001482597	0.000806163	POINT (-2214654.901217263 -2385945.871930021)
RGI60-05.04529		-43.04156337	60.65775739	0.265553276	Greenland	SE Greenland	9		0	0	0	9.555709211	7.372778434	8.398064904	2.549713416	87.26282555	33.87930747	77.97869967	24.21497295	LE07_L1TP_232018_20010802_20170204_01_T1	LE07_L1TP_233018_20100717_20161213_01_T1	LC08_L1TP_233017_20190718_20190731_01_T1	1	1	-0.005362586	0.003062906	-0.003487327	0.002491499	7.20E-05	4.24E-05	4.73E-05	3.46E-05	-0.000431398	6.22E-05	-0.000343428	5.51E-05	-0.00025062	0.000199044	-0.000262908	0.000232021	0.000204908	0.000204908	9.07E-05	9.07E-05	0.000455528	0.000285667	0.000353627	0.000249126	POINT (-2222891.10673478 -2380294.676545738)
RGI60-05.04530		-43.29373338	60.66510509	0.462765273	Greenland	SE Greenland	9		0	0	0	15.03983366	11.77820244	4.828510094	2.222659143	84.83012652	61.41431105	79.8979993	33.17503817	LE07_L1TP_232018_20010802_20170204_01_T1	LE07_L1TP_233018_20100717_20161213_01_T1	LC08_L1TP_233017_20190718_20190731_01_T1	1	1	0.000223858	0.004375941	-0.001838437	0.003245957	-3.62E-06	7.07E-05	2.96E-05	5.26E-05	-0.000654805	0.000119869	-0.000603468	0.000109132	1.62E-07	0.000177082	-0.000134275	0.000295393	1.33E-05	6.65E-06	0.000147167	0.000147167	1.31E-05	0.000177207	0.000281441	0.000330023	POINT (-2232762.16772857 -2369868.918710046)
RGI60-05.04532		-43.24737714	60.6389759	0.892737505	Greenland	SE Greenland	9		0	0	0	78.07580977	4.665432075	45.1854715	2.315640634	89.58656816	70.29168148	82.61980406	38.22681054	LE07_L1TP_232018_20010802_20170204_01_T1	LE07_L1TP_233018_20100717_20161213_01_T1	LC08_L1TP_233017_20190718_20190731_01_T1	0	0	-0.0255055	0.009495102	-0.006510928	0.005582386	0.000415532	0.000182697	0.000107646	9.56E-05	-0.000856468	0.000200348	-0.000651795	0.000150184	-0.001116209	0.000790284	-0.000464997	0.000529611	0.004878609	0.004706471	0.002321847	0.001455939	0.005994818	0.00477236	0.002786845	0.001549273	POINT (-2232917.416986902 -2373878.857724022)
RGI60-05.04577		-43.11064298	60.66109608	1.336306126	Greenland	SE Greenland	9		0	0	0	41.72439471	8.934865802	32.24701822	5.131391435	80.97983928	59.0107425	78.64464264	31.40882939	LE07_L1TP_232018_20010802_20170204_01_T1	LE07_L1TP_233018_20100717_20161213_01_T1	LC08_L1TP_233017_20190718_20190731_01_T1	0	0	-0.00054624	0.003167997	-0.000602907	0.002893466	5.76E-06	3.34E-05	6.31E-06	3.03E-05	-0.001327347	0.000362074	-0.001299536	0.000340278	-2.71E-05	0.000193815	-1.93E-05	0.000127206	0.002786274	0.003210954	0.001771123	0.001491508	0.002813413	0.003216798	0.00179042	0.001496923	POINT (-2225495.087015699 -2377330.607441658)
RGI60-05.04584		-43.19938123	60.78450459	1.172897902	Greenland	SE Greenland	9		0	0	0	33.66477122	17.02222549	27.56835101	3.379266187	85.09006651	67.18547336	82.22878249	33.25090824	LE07_L1TP_232018_20010802_20170204_01_T1	LE07_L1GT_233017_20100802_20161213_01_T2	LC08_L1TP_233017_20190718_20190731_01_T1	0	0	-0.0012759	0.004019904	0.000703529	0.003550348	1.63E-05	5.14E-05	-8.83E-06	4.46E-05	-0.001126905	0.000232403	-0.00111243	0.000229595	-6.05E-05	0.000247921	2.24E-05	0.00016457	0.001890015	0.002819112	0.001329718	0.001048446	0.001950556	0.002829992	0.001307306	0.001061284	POINT (-2219393.598229972 -2363465.282752743)
RGI60-05.04704		-43.48329062	60.90608584	0.64412498	Greenland	SE Greenland	9		0	0	0	21.19688777	11.49271872	21.48882717	3.407274605	83.57504116	77.59100108	79.17685775	34.37130352	LE07_L1TP_232018_20010802_20170204_01_T1	LE07_L1GT_233017_20100802_20161213_01_T2	LC08_L1TP_233017_20190718_20190731_01_T1	1	1	-0.001942951	0.004437386	0.00027865	0.002997856	3.73E-05	8.55E-05	-5.28E-06	5.68E-05	-0.001237131	0.000246095	-0.001227637	0.000245433	-7.97E-05	0.000281465	6.63E-06	0.00010827	0.000388098	0.000194049	0.00023462	0.00011731	0.000467822	0.000341874	0.000227988	0.000159637	POINT (-2221396.170474139 -2342230.778156264)
RGI60-05.04788		-43.3627913	61.09313046	1.588615687	Greenland	SE Greenland	9		0	0	0	330.3652813	19.85589544	283.7702149	8.697470885	103.380401	57.24670053	97.65426948	45.22470088	LE07_L1TP_233017_20020812_20170128_01_T1	LE07_L1TP_232017_20100726_20161213_01_T2	LC08_L1TP_233017_20190718_20190731_01_T1	0	0	-0.017382854	0.015751292	-0.010176352	0.01406397	0.000224793	0.000218425	0.000148547	0.000211722	-0.003583536	0.001257055	-0.003290528	0.001146716	-0.000727881	0.001143134	-0.000727705	0.001266207	0.046182836	0.01061295	0.037135069	0.004207206	0.046910717	0.010674337	0.037862774	0.004393616	POINT (-2201614.080150651 -2331172.273904752)
RGI60-05.04790		-43.41518221	61.09952806	0.841359007	Greenland	SE Greenland	9		0	0	0	135.5942338	15.52790615	97.88529704	5.81942829	89.86635208	47.75607861	86.62359302	39.25981484	LE07_L1TP_233017_20020812_20170128_01_T1	LE07_L1TP_232017_20100726_20161213_01_T2	LC08_L1TP_233017_20190718_20190731_01_T1	0	0	-0.000489198	0.00729916	-0.000368495	0.006871389	6.84E-06	0.000102143	5.75E-06	0.000107175	-0.001605177	0.000548945	-0.001575113	0.000531658	-1.69E-05	0.000368836	-1.15E-05	0.000338928	0.007575029	0.004871748	0.004934487	0.002927984	0.007591925	0.00488569	0.004945978	0.002947535	POINT (-2203236.526627069 -2328620.991336463)
RGI60-05.04791		-43.05669865	61.07706267	0.299950106	Greenland	SE Greenland	9		0	0	0	11.78947881	11.78947881	39.73004113	4.594539498	80.01200405	43.83465779	76.48319014	19.33118951	LE07_L1TP_233017_20020812_20170128_01_T1	LE07_L1GT_233017_20100802_20161213_01_T2	LC08_L1TP_233017_20190718_20190731_01_T1	0	0	-0.001052377	0.002647352	0.000417126	0.002110159	1.02E-05	2.58E-05	-4.43E-06	2.25E-05	-0.000228834	5.25E-05	-0.000223435	4.99E-05	-5.32E-05	0.000161947	1.28E-05	9.04E-05	1.82E-05	0.000269183	0.000610068	0.000231428	7.13E-05	0.000314144	0.000597274	0.00024846	POINT (-2190396.907194242 -2344257.826724981)
RGI60-05.04792		-43.16742545	61.07723655	1.411712394	Greenland	SE Greenland	9		0	0	0	206.3476858	22.08802002	198.0902597	10.83246604	89.95524567	57.82991747	86.55192763	32.70150312	LE07_L1TP_233017_20020812_20170128_01_T1	LE07_L1TP_232017_20100726_20161213_01_T2	LC08_L1TP_233017_20190718_20190731_01_T1	0	0	-0.002477561	0.008402945	-0.004065051	0.006753565	2.98E-05	0.000101142	5.41E-05	9.06E-05	-0.003898025	0.000777985	-0.005020166	0.001024817	-0.000136136	0.000355573	-0.000306154	0.000612536	0.024886412	0.00872542	0.021526928	0.005079479	0.025022548	0.008732662	0.021833082	0.005116279	POINT (-2194909.451883398 -2340005.745861948)
RGI60-05.04792_2		-43.2771896	61.0890615	1.091327526	Greenland	SE Greenland	9		0	0	0	28.98042872	16.29881915	78.60297895	4.234872594	100.338056	93.553915	96.3435346	49.03700726	LE07_L1TP_233017_20020812_20170128_01_T1	LE07_L1TP_232017_20100726_20161213_01_T2	LC08_L1TP_233017_20190718_20190731_01_T1	0	0	0.002398682	0.006376234	-0.002876492	0.005900836	-2.88E-05	7.68E-05	3.83E-05	7.89E-05	-0.001407529	0.000280921	-0.001364712	0.000278592	0.000101145	0.000359771	-0.000111356	0.000325582	0.001396333	0.002951781	0.006235476	0.003752062	0.001295188	0.002973625	0.006346832	0.003766162	POINT (-2198451.211883116 -2334801.381884808)
RGI60-05.04801		-42.81768154	61.01464158	0.766072494	Greenland	SE Greenland	9		0	0	0	85.54417455	18.89650459	54.55493503	8.389613201	92.86599567	44.39244214	86.69035092	37.64629188	LE07_L1TP_233017_20020812_20170128_01_T1	LE07_L1GT_233017_20100802_20161213_01_T2	LC08_L1TP_233017_20190718_20190731_01_T1	0	0	-0.006275032	0.004265407	-0.01625469	0.005582722	7.57E-05	5.27E-05	0.000213382	8.03E-05	-0.001080661	0.000164542	-0.000624428	9.57E-05	-0.000300666	0.000310493	-0.001210352	0.000703806	0.004689086	0.003733075	0.002942189	0.0018901	0.004989752	0.003745965	0.004152542	0.002016884	POINT (-2185503.538827149 -2358668.635177807)
RGI60-05.04804		-42.97090296	61.04445858	0.726646432	Greenland	SE Greenland	9		0	0	0	25.49623777	23.54765934	23.05792282	7.518932329	81.64938229	50.32242569	78.75322151	29.04489299	LE07_L1TP_233017_20020812_20170128_01_T1	LE07_L1GT_233017_20100802_20161213_01_T2	LC08_L1TP_233017_20190718_20190731_01_T1	0	0	0.001553379	0.005525995	-0.002396819	0.004759271	-1.33E-05	4.75E-05	2.12E-05	4.25E-05	-0.00040281	0.000130983	-0.000353177	0.000111767	5.52E-05	0.000250559	-0.000192901	0.000428078	0.000673143	0.001028386	0.000716044	0.000671648	0.000617947	0.00105847	0.000908945	0.000796468	POINT (-2189453.369859154 -2350293.12450451)
RGI60-05.04806		-43.31960115	60.92074759	0.973572896	Greenland	SE Greenland	9		0	0	0	136.2513071	10.58722033	122.9848821	4.849516742	93.77270494	56.65478577	88.56264417	38.75194351	LE07_L1TP_232018_20010802_20170204_01_T1	LE07_L1GT_233017_20100802_20161213_01_T2	LC08_L1TP_233017_20190718_20190731_01_T1	0	0	-0.012632314	0.008281185	-0.016203434	0.007183154	0.00023157	0.000159436	0.000290221	0.000140982	-0.002835204	0.000596593	-0.00220722	0.000438422	-0.00052748	0.000564013	-0.001130702	0.000820463	0.008515806	0.006335421	0.007502547	0.004225237	0.009043286	0.006360477	0.00863325	0.00430416	POINT (-2213531.907083193 -2347333.582929587)
RGI60-05.04808		-43.20073545	60.91677299	1.061161887	Greenland	SE Greenland	9		0	0	0	301.7403235	16.9518856	267.6879954	9.071022521	110.4386411	55.77293095	101.5298581	51.26545527	LE07_L1TP_232018_20010802_20170204_01_T1	LE07_L1GT_233017_20100802_20161213_01_T2	LC08_L1TP_233017_20190718_20190731_01_T1	0	0	-0.044467779	0.012155307	-0.026987384	0.009751259	0.000762469	0.0003254	0.000456163	0.000211436	-0.003481241	0.001140939	-0.002541667	0.000737893	-0.001895325	0.001525654	-0.001842793	0.001355987	0.028975979	0.008714808	0.024072139	0.002088462	0.030871304	0.008847344	0.025914932	0.002490055	POINT (-2208972.119210052 -2352255.877621663)
RGI60-05.04809		-42.80581509	60.96104472	1.661716875	Greenland	SE Greenland	9		0	0	0	85.10704414	23.43228708	74.16739978	8.898856062	101.2641959	47.13459982	96.05385009	44.89240001	LE07_L1TP_233017_20020812_20170128_01_T1	LE07_L1GT_233017_20100802_20161213_01_T2	LC08_L1TP_233017_20190718_20190731_01_T1	0	0	0.004047819	0.0127045	-0.012119302	0.010812998	-5.06E-05	0.000159079	0.000158278	0.000144868	-0.003769224	0.000782997	-0.003288524	0.000671429	0.000170772	0.000587558	-0.000470339	0.000657037	0.010049553	0.007535187	0.007883179	0.005388204	0.009878781	0.00755806	0.008353518	0.005428116	POINT (-2189226.755788768 -2363668.587695278)
RGI60-05.04810		-43.01995685	61.02670579	2.542098331	Greenland	SE Greenland	9		0	0	0	78.66963535	16.07003897	68.4365265	6.166709111	92.97899523	60.38896662	88.02448337	40.87280679	LE07_L1TP_233017_20020812_20170128_01_T1	LE07_L1GT_233017_20100802_20161213_01_T2	LC08_L1TP_233017_20190718_20190731_01_T1	0	0	-0.02401336	0.012428274	-0.006943179	0.012048368	0.000267841	0.000150367	8.48E-05	0.000148187	-0.001809736	0.000393628	-0.001596959	0.000341188	-0.001167712	0.001088862	-0.00052029	0.001088276	0.016094734	0.010557701	0.013850795	0.006901122	0.017262446	0.010613702	0.014371085	0.006986403	POINT (-2192865.158362617 -2349918.43756962)
RGI60-05.04814		-43.05178394	60.88956206	1.035435127	Greenland	SE Greenland	9		0	0	0	315.9713659	23.73617565	340.9502046	15.2493251	92.13727777	50.90227193	87.67837973	34.41168655	LE07_L1TP_232018_20010802_20170204_01_T1	LE07_L1GT_233017_20100802_20161213_01_T2	LC08_L1TP_233017_20190718_20190731_01_T1	0	0	-0.02012195	0.013246302	-0.02621492	0.011140687	0.000244626	0.000170734	0.000314638	0.000152385	-0.004058149	0.000940886	-0.003397414	0.000789191	-0.000964647	0.000878903	-0.001990426	0.001241485	0.024515961	0.004774371	0.025747498	0.002423327	0.025480608	0.004854594	0.027737925	0.002722829	POINT (-2204998.498754761 -2360290.905385073)
RGI60-05.04816		-42.78441458	60.92851839	1.378290349	Greenland	SE Greenland	9		0	0	0	54.25698665	30.14837296	57.07177178	8.582748667	107.2567535	46.9761398	96.63063802	43.96019517	LE07_L1TP_233017_20020812_20170128_01_T1	LE07_L1GT_233017_20100802_20161213_01_T2	LC08_L1TP_233017_20190718_20190731_01_T1	0	0	-0.025119531	0.014938076	-0.028008187	0.01212244	0.000349096	0.000219154	0.000427957	0.0002016	-0.006072644	0.001221481	-0.005096167	0.000947672	-0.001160311	0.001019831	-0.00202903	0.001353885	0.001972229	0.0049991	0.00225044	0.003712569	0.00313254	0.005102064	0.004279469	0.003951731	POINT (-2190899.193661528 -2367247.253169381)
RGI60-05.04820		-43.14510414	61.06552848	0.911140147	Greenland	SE Greenland	9		0	0	0	62.27567217	31.60463382	195.9215278	11.85220591	85.1606205	64.91522583	80.65841905	35.80240533	LE07_L1TP_233017_20020812_20170128_01_T1	LE07_L1TP_232017_20100726_20161213_01_T2	LC08_L1TP_233017_20190718_20190731_01_T1	0	0	-0.022782848	0.0098149	-0.008755397	0.006484114	0.000286834	0.000173603	0.000121468	0.00010375	-0.001633323	0.000694356	-0.005228802	0.002224984	-0.001082053	0.000752026	-0.000651625	0.000626424	0.002729996	0.003969058	0.007741486	0.005748916	0.003812049	0.004039674	0.008393111	0.005782944	POINT (-2194923.241975679 -2341848.195200853)
RGI60-05.04821		-42.95521375	60.89421501	0.762681335	Greenland	SE Greenland	9		0	0	0	24.94601131	16.7842628	20.84845512	3.947996502	81.86103661	69.68079259	78.59153975	30.88210986	LE07_L1TP_232018_20010802_20170204_01_T1	LE07_L1GT_233017_20100802_20161213_01_T2	LC08_L1TP_233017_20190718_20190731_01_T1	0	0	-0.001083888	0.00334554	-0.000606661	0.003694907	1.33E-05	4.12E-05	7.14E-06	4.35E-05	-0.000565795	0.000210394	-0.000533452	0.00019141	-3.47E-05	0.000155371	-4.72E-05	0.00033369	0.000897905	0.001589715	0.000602158	0.000640657	0.000932558	0.00159729	0.00064933	0.00072235	POINT (-2200650.352830864 -2363610.020414324)
RGI60-05.04823		-42.83013602	61.04101215	0.251884353	Greenland	SE Greenland	9		0	0	0	15.40123996	15.40123996	43.38558115	3.901073419	82.81493722	54.88308263	77.28255747	22.01814609	LE07_L1TP_233017_20020812_20170128_01_T1	LE07_L1GT_233017_20100802_20161213_01_T2	LC08_L1TP_233017_20190718_20190731_01_T1	1	0	-0.000573252	0.001994848	-0.000389216	0.001731683	5.31E-06	1.85E-05	4.01E-06	1.79E-05	-0.000230744	5.51E-05	-0.00022139	5.29E-05	-2.92E-05	0.000121701	-3.08E-05	0.000156016	3.87E-05	1.94E-05	0.000835734	0.000523994	6.79E-05	0.000123233	0.00086654	0.000546727	POINT (-2183943.345215962 -2355957.399688515)
RGI60-05.04906		-43.56052231	61.13762865	0.667423168	Greenland	SE Greenland	9		0	0	0	29.13231317	19.39152707	39.72218208	3.915158876	77.86150662	65.16255203	76.24371482	26.2924846	LE07_L1TP_233017_20020812_20170128_01_T1	LE07_L1TP_232017_20100726_20161213_01_T2	LC08_L1TP_233017_20190718_20190731_01_T1	1	0	0.001100639	0.002566631	-0.00124988	0.002306243	-1.91E-05	4.49E-05	2.45E-05	4.60E-05	-0.001664122	0.000574176	-0.001662576	0.000572766	2.72E-05	0.000119149	-8.76E-05	0.000212324	0.000242074	0.000121037	0.00017588	0.000866598	0.000214861	0.000169842	0.000263462	0.000892229	POINT (-2206101.73316321 -2319833.56516213)
RGI60-05.04912		-43.49061481	61.13528226	0.6323298	Greenland	SE Greenland	9		0	0	0	36.5243193	24.73567755	23.07571832	4.022349395	85.16495918	35.88603135	78.73197895	25.83076577	LE07_L1GT_232017_19990829_20170217_01_T2	LE07_L1TP_232017_20100726_20161213_01_T2	nan	0	0	-0.000428925	0.002452542	-0.000476367	0.001518086	2.46E-06	1.41E-05	2.54E-06	8.10E-06	-0.000276629	6.31E-05	-0.000276202	6.41E-05	-1.73E-05	0.00011409	-4.01E-05	0.000136113	0.001536912	0.001318266	0.000734727	0.000508807	0.001554178	0.001323194	0.000774791	0.000526699	POINT (-2203456.255723522 -2322720.269656401)
RGI60-05.04913		-43.30880191	61.11766265	0.346576194	Greenland	SE Greenland	9		0	0	0	16.54581351	16.54581351	8.78787254	4.929738503	84.5235669	25.31032358	76.13681317	16.75965141	LE07_L1TP_233017_20020812_20170128_01_T1	nan	nan	0	0	-0.000217227	0.00058553	0	0	1.72E-06	4.65E-06	0	0	-0.000273565	8.29E-05	0	0	-8.20E-06	2.76E-05	0	0	0.000152758	0.000427549	0	0.00012503	0.000160957	0.000428438	0	0	POINT (-2197471.457741054 -2331182.456254862)
RGI60-05.04916		-43.37705129	61.12576014	0.837136217	Greenland	SE Greenland	9		0	0	0	31.01386736	20.68561854	20.17675666	5.717811352	90.82404965	40.17567095	84.75227148	37.05909877	LE07_L1TP_233017_20020812_20170128_01_T1	LE07_L1TP_232017_20100726_20161213_01_T2	nan	0	1	0.003276952	0.005188991	-0.00404048	0.004084143	-3.90E-05	6.22E-05	5.95E-05	6.11E-05	-0.002013804	0.000366154	-0.001948945	0.000338661	0.000121692	0.000273878	-0.000125368	0.000216972	0.000184728	0.001679376	0.000182916	9.15E-05	6.30E-05	0.001701562	0.000308283	0.00023546	POINT (-2199603.984408726 -2327882.978324553)
RGI60-05.04918		-43.24456689	61.1232042	0.367680147	Greenland	SE Greenland	9		0	0	0	6.255174963	6.255174963	14.94445759	5.818228185	87.90880751	30.90385091	78.5004238	22.67011167	LE07_L1TP_233017_20020812_20170128_01_T1	nan	nan	1	0	-0.000417727	0.000871811	0	0	3.05E-06	6.40E-06	0	0	-0.000418373	9.99E-05	0	0	-1.68E-05	4.30E-05	0	0	0.000133373	0.000133373	0	0.000273845	0.000150155	0.000140143	0	0	POINT (-2194417.757140073 -2333178.054334902)
RGI60-05.04940		-43.1508611	61.19266724	0.647328591	Greenland	SE Greenland	9		0	0	0	13.64005692	13.46539434	67.80109128	6.837855952	80.70082321	72.09073666	76.85456647	29.51769936	LE07_L1TP_233017_20020812_20170128_01_T1	LE07_L1TP_232017_20100726_20161213_01_T2	LC08_L1TP_233017_20190718_20190731_01_T1	0	0	0.001173964	0.005892832	-0.00535882	0.004875026	-1.12E-05	5.65E-05	5.47E-05	5.09E-05	-0.000401425	7.87E-05	-0.000293554	5.58E-05	3.99E-05	0.000264171	-0.000425883	0.000444535	0.000274774	0.000842667	0.002443974	0.001215354	0.000234859	0.000883105	0.002869858	0.0012941	POINT (-2185109.071009361 -2330907.640842146)
RGI60-05.04941		-43.07823822	61.18559379	0.399647232	Greenland	SE Greenland	9		0	0	0	13.97862411	13.97862411	17.7280159	9.496309719	78.70991697	56.57487312	75.51892148	24.24117801	LE07_L1TP_233017_20020812_20170128_01_T1	LE07_L1TP_232017_20100726_20161213_01_T2	LC08_L1TP_233017_20190718_20190731_01_T1	0	0	-0.004086385	0.003511113	-0.000604038	0.002211526	3.19E-05	3.08E-05	5.17E-06	1.91E-05	-8.72E-05	3.86E-05	-7.49E-05	3.51E-05	-0.000213853	0.000221097	-4.85E-05	0.000197676	0.000365915	0.000528266	0.000348734	0.000272098	0.000579768	0.000572669	0.000397187	0.000336322	POINT (-2182711.078955216 -2334272.379275077)
RGI60-05.04944		-42.97574304	61.17246125	0.878807066	Greenland	SE Greenland	9		0	0	0	38.79641803	23.08652811	50.43983759	7.940517493	97.02010875	41.99522845	84.96240949	35.491437	LE07_L1TP_233017_20020812_20170128_01_T1	LE07_L1TP_232017_20100726_20161213_01_T2	LC08_L1TP_233017_20190718_20190731_01_T1	0	0	-0.016321199	0.00600554	-0.016123279	0.005018659	0.000171044	7.69E-05	0.000188364	7.66E-05	-0.001522324	0.000393067	-0.001133521	0.000296916	-0.000807243	0.000574965	-0.001218013	0.000713196	0.001577303	0.002151284	0.002150252	0.001530933	0.002384545	0.002226793	0.003368265	0.001688906	POINT (-2179566.28485457 -2339283.474208892)
RGI60-05.04946		-43.0382731	61.11491337	0.392998023	Greenland	SE Greenland	9		0	0	0	46.47078787	22.63589715	12.31323738	8.140466836	85.27446412	33.37980526	79.9318729	27.93453862	LE07_L1TP_233017_20020812_20170128_01_T1	LE07_L1TP_232017_20100726_20161213_01_T2	LC08_L1TP_233017_20190718_20190731_01_T1	0	1	-0.002006547	0.004159095	-0.003638799	0.003652016	2.43E-05	5.08E-05	4.89E-05	5.05E-05	-0.00098415	0.000237551	-0.000872939	0.000208799	-9.64E-05	0.000256529	-0.000275143	0.000334111	0.000939165	0.001300409	0.000218463	0.000218463	0.001035614	0.001325471	0.000493607	0.000399195	POINT (-2186656.917876801 -2341764.305216843)
RGI60-05.04951		-43.11328538	61.12382224	0.469285802	Greenland	SE Greenland	9		0	0	0	10.74456142	9.704674618	19.58366521	6.037250479	78.35042284	67.16421807	75.67162418	25.48256343	LE07_L1TP_233017_20020812_20170128_01_T1	LE07_L1TP_232017_20100726_20161213_01_T2	LC08_L1TP_233017_20190718_20190731_01_T1	0	0	0.00145722	0.004006462	-0.002567137	0.003174472	-1.51E-05	4.16E-05	2.93E-05	3.70E-05	-0.000324844	8.02E-05	-0.000290472	7.41E-05	-5.02E-05	8.04E-05	-0.000200678	0.000288365	3.02E-05	0.000421176	0.000343045	0.000293403	8.04E-05	0.000428788	0.000543723	0.000411388	POINT (-2189017.183721119 -2338147.837350236)
RGI60-05.04954		-42.94190292	61.12344427	0.281558925	Greenland	SE Greenland	9		0	0	0	13.1758005	13.1758005	12.98536149	4.960632569	95.87465052	42.03982098	79.98486742	24.91200929	LE07_L1TP_233017_20020812_20170128_01_T1	LE07_L1TP_232017_20100726_20161213_01_T2	LC08_L1TP_233017_20190718_20190731_01_T1	1	1	-0.013649851	0.005376938	-0.011900131	0.00431421	0.000207102	8.98E-05	0.000203908	8.23E-05	-0.000737403	0.000133759	-0.000334618	5.95E-05	-0.000611742	0.000447032	-0.000845207	0.000480946	9.59E-06	4.80E-06	0.000132461	0.000132461	0.000621336	0.000447057	0.000977669	0.000498854	POINT (-2182043.321543602 -2344717.109680421)
RGI60-05.05038		-42.98405973	61.30028619	0.800565634	Greenland	SE Greenland	9		0	0	0	37.21238001	20.2114665	23.56961283	4.977505077	82.44319185	59.39263609	79.34798404	30.83454929	LE07_L1GT_232017_19990829_20170217_01_T2	LE07_L1TP_232017_20100726_20161213_01_T2	LC08_L1TP_233017_20190718_20190731_01_T1	0	0	-0.001725136	0.005160228	0.001123655	0.006104816	2.18E-05	6.55E-05	-1.14E-05	6.21E-05	-0.000889605	0.000283739	-0.000868561	0.000273027	-7.27E-05	0.000262573	7.40E-06	0.000263922	0.001334707	0.002020082	0.00048697	0.000655583	0.001407361	0.002037075	0.000479566	0.000706714	POINT (-2169838.210654793 -2328164.867668427)
RGI60-05.05041		-42.93056704	61.2946199	0.45368018	Greenland	SE Greenland	9		0	0	0	8.636877194	8.636877194	9.203231166	3.53640733	84.56801571	32.89046521	78.82162827	26.00026392	LE07_L1GT_232017_19990829_20170217_01_T2	LE07_L1TP_232017_20100726_20161213_01_T2	nan	1	1	-0.002025254	0.00336254	-0.000421331	0.000815588	2.39E-05	4.00E-05	4.55E-06	8.88E-06	-0.00054504	0.000128991	-0.000537803	0.000125193	-9.80E-05	0.000207645	-3.31E-05	7.36E-05	2.08E-05	1.04E-05	0.000199822	0.000199822	0.000118802	0.000207905	0.000232941	0.000212955	POINT (-2168109.353060932 -2330668.80095376)
RGI60-05.05048		-43.06584526	61.20658959	0.615807047	Greenland	SE Greenland	9		0	0	0	27.39544439	15.76754309	13.8960745	5.42201464	81.2121842	46.90826392	77.72663006	27.97202258	LE07_L1GT_232017_19990829_20170217_01_T2	LE07_L1TP_232017_20100726_20161213_01_T2	LC08_L1TP_233017_20190718_20190731_01_T1	0	0	0.00051954	0.003751256	-0.001554098	0.002894123	-7.59E-06	5.49E-05	1.84E-05	3.47E-05	-0.000559	0.000153647	-0.000534041	0.000141525	1.52E-05	0.000132501	-0.000120602	0.000261843	0.000697051	0.000955192	6.69E-05	0.000332111	0.000681862	0.000964338	0.000187548	0.000422918	POINT (-2180549.661676027 -2332972.184435854)
RGI60-05.05050		-43.10776449	61.20913248	0.688435596	Greenland	SE Greenland	9		0	0	0	43.53388846	28.60560509	31.19718147	5.956698808	80.49797236	56.2604121	77.25047504	28.11814909	LE07_L1GT_232017_19990829_20170217_01_T2	LE07_L1TP_232017_20100726_20161213_01_T2	LC08_L1TP_233017_20190718_20190731_01_T1	0	0	-0.000623956	0.003919705	-0.001126835	0.004584537	8.71E-06	5.48E-05	1.29E-05	5.24E-05	-0.000551505	0.000146619	-0.000522683	0.000134774	-1.84E-05	0.000179489	-3.41E-05	0.000199678	0.0017446	0.002271675	0.000925906	0.000682158	0.001763008	0.002278755	0.000960051	0.000710782	POINT (-2182055.178611268 -2331161.719945968)
RGI60-05.05054		-43.08828725	61.30016507	1.623627852	Greenland	SE Greenland	9		0	0	0	41.33820027	12.63144035	46.07205283	6.631045452	112.5174135	50.87463742	103.131598	48.62801791	LE07_L1GT_232017_19990829_20170217_01_T2	LE07_L1TP_232017_20100726_20161213_01_T2	LC08_L1TP_233017_20190718_20190731_01_T1	0	0	-0.023087831	0.014981886	-0.088699649	0.017066435	0.000390899	0.000278554	0.001203376	0.000416371	-0.005512424	0.001623273	-0.002971062	0.000854391	-0.000991371	0.000976632	-0.006343148	0.003662213	0.001438629	0.00377632	0.004096946	0.003465928	0.002430001	0.003900564	0.010440093	0.005042267	POINT (-2174079.369454394 -2324224.05185654)
RGI60-05.05108		-43.18323827	61.34159195	0.217105339	Greenland	SE Greenland	9		0	0	0	23.71231306	16.60784547	9.653073454	3.696037328	79.86712115	45.56058139	74.66805319	15.26652872	LE07_L1GT_232017_19990829_20170217_01_T2	nan	nan	0	0	-0.000421933	0.000966891	0	0	3.47E-06	8.01E-06	0	0	-0.00010648	2.93E-05	0	0	-1.47E-05	4.34E-05	0	0	0.000305097	0.000360272	0	5.70E-05	0.000319823	0.000362879	0	0	POINT (-2174654.330383221 -2317129.699946598)
RGI60-05.05329		-42.91929862	61.57776219	0.866039192	Greenland	SE Greenland	9		0	0	0	24.61521049	19.46089651	13.96721396	3.411602529	96.09352156	39.67461517	87.77732333	36.0120847	LE07_L1GT_232017_19990829_20170217_01_T2	LE07_L1TP_232017_20100726_20161213_01_T2	LC08_L1TP_233017_20190718_20190731_01_T1	0	1	-0.005941928	0.002907617	-0.000340539	0.001420851	0.000139467	7.40E-05	6.61E-06	2.76E-05	-0.001871081	0.000383276	-0.001870372	0.000374776	-0.000217671	0.000210593	-2.34E-05	0.000128731	6.50E-05	0.00159798	0.000707948	0.000707948	0.000282719	0.001611797	0.000731391	0.000719556	POINT (-2145396.592605693 -2307162.805363822)
RGI60-05.05476		-42.91452159	62.4531105	0.100827939	Greenland	SE Greenland	9		0	0	0	6.695082506	6.695082506	5.828563405	5.32440952	82.09864166	37.63416547	76.17804575	16.48949415	LE07_L1GT_232017_19990829_20170217_01_T2	LE07_L1TP_233016_20100802_20161213_01_T1	LC08_L1TP_233016_20190718_20190731_01_T1	1	1	-0.001363974	0.001617786	0.000191107	0.001109683	2.92E-05	3.51E-05	-3.48E-06	2.02E-05	-0.000186697	3.90E-05	-0.000194077	4.17E-05	-3.13E-05	8.53E-05	4.38E-06	5.01E-05	5.61E-05	5.61E-05	3.97E-05	3.97E-05	8.75E-05	0.000102154	3.53E-05	6.39E-05	POINT (-2076578.498743562 -2233529.116737935)
RGI60-05.05532		-42.51078676	62.5247822	1.11992085	Greenland	SE Greenland	9		0	0	0	39.45340124	17.55535282	45.95424018	4.4076781	102.845924	48.71146393	96.06368319	44.42767224	LE07_L1TP_001016_20020803_20170129_01_T2	LE07_L1TP_233016_20100802_20161213_01_T1	LC08_L1TP_233016_20190718_20190731_01_T1	0	0	-0.007004217	0.008901447	-0.015119274	0.010929882	7.88E-05	0.000101131	0.000214296	0.000160049	-0.002276473	0.000404046	-0.002137806	0.000401062	-0.000341552	0.000564537	-0.001090065	0.001091645	0.001992396	0.002645539	0.002285824	0.002086314	0.002333948	0.002705102	0.003375889	0.002354654	POINT (-2055223.303196428 -2242035.10046952)
RGI60-05.05544		-42.70956064	62.57305576	1.481025859	Greenland	SE Greenland	9		0	0	0	44.98953099	15.92258283	29.69822509	6.871196375	98.34062978	50.28695673	90.1646469	42.10386741	LE07_L1TP_001016_20020803_20170129_01_T2	LE07_L1TP_233016_20100802_20161213_01_T1	LC08_L1TP_233016_20190718_20190731_01_T1	0	0	-0.043185481	0.012977929	-0.029718813	0.011185995	0.000426078	0.000146386	0.000336751	0.000141609	-0.002379021	0.000396153	-0.001773165	0.000332483	-0.002163537	0.001386347	-0.002223478	0.001426867	0.003803285	0.00339274	0.001787844	0.001784617	0.005966822	0.003665057	0.004011322	0.002284909	POINT (-2059227.512989425 -2230816.471788399)
RGI60-05.05547		-42.75063075	62.6013247	1.735683717	Greenland	SE Greenland	9		0	0	0	72.17169756	15.28794062	77.52111328	5.881760838	117.2199274	50.00168325	104.3536331	47.99086132	LE07_L1TP_001016_20020803_20170129_01_T2	LE07_L1TP_233016_20100802_20161213_01_T1	LC08_L1TP_233016_20190718_20190731_01_T1	0	0	-0.158531887	0.019654223	-0.063390528	0.0124191	0.001868498	0.000401746	0.000865207	0.00022225	-0.002885693	0.000506923	-0.001260957	0.000209494	-0.007535763	0.00640326	-0.00438818	0.003049251	0.010703238	0.006231022	0.012102353	0.006125333	0.018239	0.008934616	0.016490533	0.006842342	POINT (-2058621.896399638 -2226955.437178982)
RGI60-05.05548		-42.93703932	62.51002782	0.449895282	Greenland	SE Greenland	9		0	0	0	25.2183852	15.66731027	12.50525963	1.457718519	88.48697515	41.99479011	84.66282937	36.03480048	LE07_L1TP_001016_20020803_20170129_01_T2	LE07_L1TP_233016_20100802_20161213_01_T1	LC08_L1TP_233016_20190718_20190731_01_T1	0	1	-0.002413689	0.004764059	-0.002237128	0.004094101	2.46E-05	4.90E-05	2.66E-05	4.92E-05	-0.00073148	0.00020585	-0.000711754	0.000200221	-9.08E-05	0.000239802	-7.57E-05	0.000200109	0.000160398	0.000727856	5.94E-05	2.97E-05	0.000251177	0.000766341	0.000135079	0.000202301	POINT (-2073000.705681411 -2227924.430360752)
RGI60-05.05550		-42.8719588	62.503439	0.82079301	Greenland	SE Greenland	9		0	0	0	54.16243499	26.83718377	47.8501601	5.239167378	102.9638616	43.77695291	91.28387059	42.10903324	LE07_L1TP_001016_20020803_20170129_01_T2	LE07_L1TP_233016_20100802_20161213_01_T1	LC08_L1TP_233016_20190718_20190731_01_T1	0	0	-0.040378646	0.010177946	-0.047033392	0.009684204	0.000481407	0.000149285	0.000659511	0.000181551	-0.000382523	6.91E-05	-0.000118687	2.17E-05	-0.001924057	0.001519957	-0.003353375	0.00199269	0.0043	0.002849128	0.003114317	0.001933297	0.006224057	0.00322921	0.006467692	0.00277641	POINT (-2070983.82078934 -2230832.490080129)
RGI60-05.05554		-42.62377153	62.56166707	0.317722885	Greenland	SE Greenland	9		0	0	0	5.517242416	5.517242416	5.954885937	5.166695225	89.15487904	46.08147759	79.29951849	28.14217118	LE07_L1TP_001016_20020803_20170129_01_T2	LE07_L1TP_233016_20100802_20161213_01_T1	LC08_L1TP_233016_20190718_20190731_01_T1	1	1	-0.009724489	0.009942437	-0.005672152	0.004049645	0.000109436	0.000112746	8.02E-05	5.82E-05	-0.000497152	6.30E-05	-0.00047197	6.02E-05	-0.000385681	0.000597743	-0.000419995	0.000392335	0.000189934	0.000189934	8.37E-05	8.37E-05	0.000575615	0.000627194	0.0005037	0.000401165	POINT (-2056770.928581599 -2234859.895829378)
RGI60-05.05558		-42.66460685	62.55373703	1.999407708	Greenland	SE Greenland	9		0	0	0	70.72626242	12.74050613	79.5308347	13.25243646	114.4706676	52.83466694	104.0862549	50.30985116	LE07_L1TP_001016_20020803_20170129_01_T2	LE07_L1TP_233016_20100802_20161213_01_T1	LC08_L1TP_233016_20190718_20190731_01_T1	0	0	-0.116854593	0.022735847	-0.101990546	0.01824948	0.001164471	0.000287163	0.001186302	0.000276525	-0.000666066	0.000100921	-0.000602992	9.01E-05	-0.005737311	0.005185912	-0.007152593	0.004969547	0.014582055	0.007295016	0.015203215	0.007722111	0.020319366	0.008950472	0.022355808	0.009182995	POINT (-2058980.59709908 -2234063.326243257)
RGI60-05.05558_2		-42.69669369	62.49213574	2.11162032	Greenland	SE Greenland	9		0	0	0	63.89293464	15.6817543	49.57439365	5.740142218	106.097833	47.35525529	96.0952818	44.04390077	LE07_L1TP_001016_20020803_20170129_01_T2	LE07_L1TP_233016_20100802_20161213_01_T1	LC08_L1TP_233016_20190718_20190731_01_T1	0	0	-0.042870892	0.013398896	-0.035765186	0.013734266	0.000427214	0.000148385	0.000416003	0.000171413	-0.002429822	0.000368162	-0.0018577	0.000277525	-0.00212077	0.001786717	-0.002575426	0.001936493	0.011213098	0.006632337	0.00863361	0.005004715	0.013333868	0.006868788	0.011209036	0.0053663	POINT (-2065030.881968358 -2238111.657994088)
RGI60-05.05562		-42.5457991	62.59859596	0.410694933	Greenland	SE Greenland	9		0	0	0	7.867801987	7.867801987	7.488841082	2.888015149	90.55820177	33.88526313	81.26537552	25.01319247	LE07_L1TP_001016_20020803_20170129_01_T2	LE07_L1TP_233016_20100802_20161213_01_T1	LC08_L1TP_233016_20190718_20190731_01_T1	1	1	-0.002215675	0.002324234	-0.008736376	0.004028733	2.86E-05	3.05E-05	0.000139976	7.05E-05	-0.000818038	0.000163358	-0.000636962	0.000128482	-0.000104819	0.000145506	-0.000633451	0.000422855	0.000264389	0.000264389	0.000168269	0.000168269	0.000369208	0.000301784	0.000801721	0.000455105	POINT (-2050859.349177349 -2234531.643354256)
RGI60-05.05697		-42.7431743	62.78773221	1.321367189	Greenland	SE Greenland	9		0	0	0	12.02022881	12.02022881	13.98955397	5.208789902	104.6310981	44.69005928	92.80835664	42.00994613	LE07_L1TP_001016_20020803_20170129_01_T2	LE07_L1TP_233016_20100802_20161213_01_T1	LC08_L1TP_233016_20190718_20190731_01_T1	1	1	-0.062505918	0.01288916	-0.058334443	0.012855344	0.000990903	0.000275042	0.001073346	0.000306361	-0.00474063	0.000880817	-0.002780664	0.000504395	-0.002737959	0.002295674	-0.003920989	0.002367619	0.001326637	0.001326637	0.001073942	0.001073942	0.004064596	0.00265143	0.00499493	0.002599802	POINT (-2043806.13005175 -2211505.503342012)
RGI60-05.05700		-42.90159099	62.707768	0.352165628	Greenland	SE Greenland	9		0	0	0	22.42038841	14.29575442	8.463760814	2.352010894	88.97864537	27.88383195	80.24226685	16.35700703	LE07_L1TP_001016_20020803_20170129_01_T2	LE07_L1TP_233016_20100802_20161213_01_T1	nan	0	1	-0.000468964	0.001565843	-0.000226783	0.000718796	7.29E-06	2.44E-05	4.50E-06	1.43E-05	-0.00036494	5.41E-05	-0.0003662	5.63E-05	-1.52E-05	7.99E-05	-5.32E-06	3.46E-05	0.000254434	0.000442954	7.16E-06	3.58E-06	0.000269678	0.000450099	1.25E-05	3.48E-05	POINT (-2056161.410903015 -2212569.992428781)
RGI60-05.05815		-41.74628394	62.94372758	0.302676805	Greenland	SE Greenland	9		0	0	0	18.86627035	18.86627035	6.332754364	4.891957006	82.65573568	30.41617898	76.81403814	22.57456383	LE07_L1TP_232016_20020805_20170128_01_T1	nan	nan	0	0	-0.000522182	0.001639324	0	0	6.85E-06	2.16E-05	0	0	-0.000388654	0.000117224	0	0	-1.65E-05	7.72E-05	0	0	1.12E-05	0.000409069	0	0.000325488	2.77E-05	0.000416284	0	0	POINT (-1993103.656104878 -2233375.541342471)
RGI60-05.05833		-42.07803384	62.99559436	1.082811098	Greenland	SE Greenland	9		0	0	0	15.20081547	13.34929503	11.84218026	4.22301217	98.42428007	46.75980294	91.92933283	43.94882817	LE07_L1TP_001016_20020803_20170129_01_T2	LE07_L1TP_233016_20100802_20161213_01_T1	LC08_L1TP_233016_20190718_20190731_01_T1	1	1	-0.001176593	0.004283262	-0.001163051	0.003391594	9.96E-06	3.63E-05	1.13E-05	3.30E-05	-0.002147101	0.000435432	-0.002181803	0.000436417	-6.07E-05	0.000261673	-9.18E-05	0.000303279	0.000186058	9.30E-05	0.000801613	0.000801613	0.000246746	0.000277717	0.000893405	0.000857066	POINT (-2002015.456140035 -2217382.773199498)
RGI60-05.05853		-41.88314768	63.01485416	0.286423883	Greenland	SE Greenland	9		0	0	0	14.56923689	9.71056946	21.00666319	3.453095325	79.42157224	44.82230249	75.57778883	18.99534875	LE07_L1TP_232016_20020805_20170128_01_T1	LE07_L1TP_233016_20100802_20161213_01_T1	LC08_L1TP_233016_20190718_20190731_01_T1	1	1	-0.000462883	0.002203937	-0.00024246	0.001268915	6.43E-06	3.07E-05	3.84E-06	2.01E-05	-0.000422374	0.000120124	-0.000423701	0.000117584	-2.14E-05	0.000136252	-1.78E-05	0.000114861	3.30E-05	1.65E-05	9.31E-05	4.65E-05	5.44E-05	0.000137246	0.000110838	0.000123931	POINT (-1992987.247712247 -2222535.352785387)
RGI60-05.05855		-41.79316067	62.99756505	0.630701232	Greenland	SE Greenland	9		0	0	0	24.90643599	20.38415919	20.46429242	5.755701283	93.55878482	48.40919379	83.18961511	36.56330749	LE07_L1TP_232016_20020805_20170128_01_T1	LE07_L1TP_233016_20100802_20161213_01_T1	LC08_L1TP_233016_20190718_20190731_01_T1	0	0	-0.01673178	0.006043785	-0.013833775	0.005709147	0.000227769	9.17E-05	0.000221865	9.95E-05	-0.000293284	5.21E-05	-0.000247643	4.34E-05	-0.000772965	0.000678393	-0.000976351	0.000702234	0.001065789	0.001186296	0.000688738	0.000482269	0.001838754	0.001366571	0.001665089	0.00085189	POINT (-1990815.378787559 -2227140.810565742)
RGI60-05.05859		-42.24492426	62.93202815	0.767900667	Greenland	SE Greenland	9		0	0	0	23.76260184	16.02818128	39.30155591	6.433559682	108.2199673	46.4347259	97.09179979	43.87874268	LE07_L1TP_001016_20020803_20170129_01_T2	LE07_L1TP_233016_20100802_20161213_01_T1	LC08_L1TP_233016_20190718_20190731_01_T1	1	1	-0.046593423	0.011162711	-0.036825063	0.010087845	0.00065702	0.000185192	0.000599207	0.000187841	-0.00421367	0.000625714	-0.003160805	0.00048173	-0.002129174	0.001605146	-0.002538359	0.001667307	0.001486194	0.001486194	0.000658527	0.000329264	0.003615368	0.002187526	0.003196887	0.001699508	POINT (-2013366.988528214 -2216938.767122312)
RGI60-05.05867		-42.21052878	62.86253339	0.982751953	Greenland	SE Greenland	9		0	0	0	28.57788767	18.5563625	27.04042505	7.756844901	112.8504492	48.75511945	98.20690034	44.25637434	LE07_L1TP_001016_20020803_20170129_01_T2	LE07_L1TP_233016_20100802_20161213_01_T1	LC08_L1TP_233016_20190718_20190731_01_T1	0	0	-0.032587196	0.008739675	-0.04488497	0.008807425	0.000413017	0.000138579	0.000664442	0.000188132	-0.002242256	0.000452092	-0.00117982	0.000240831	-0.001526052	0.001320442	-0.003112596	0.001951615	0.000781857	0.002070671	0.001111925	0.001176192	0.002307909	0.002455859	0.004224521	0.002278647	POINT (-2017392.057165969 -2224052.006329059)
RGI60-05.05872		-41.95358022	62.95052346	2.456876783	Greenland	SE Greenland	9		0	0	0	27.82731928	13.22500001	35.77027006	7.31384284	105.3535876	45.56997483	93.99400903	41.79003857	LE07_L1TP_232016_20020805_20170128_01_T1	LE07_L1TP_233016_20100802_20161213_01_T1	LC08_L1TP_233016_20190718_20190731_01_T1	0	0	-0.033997926	0.011251128	-0.081690596	0.015898375	0.00036479	0.000131916	0.001013465	0.000242551	-0.001222263	0.000178186	-0.001078929	0.000150287	-0.001644652	0.001636131	-0.005852218	0.003574473	0.0056831	0.003816642	0.006808584	0.003571291	0.007327752	0.004152551	0.012660803	0.005052818	POINT (-2000649.860979041 -2225570.211359857)
RGI60-05.05877		-41.77473652	62.98400302	0.341098996	Greenland	SE Greenland	9		0	0	0	26.74789996	21.14384091	16.3365508	4.842920506	91.90355799	36.08385472	81.61496542	29.50692853	LE07_L1TP_232016_20020805_20170128_01_T1	LE07_L1TP_233016_20100802_20161213_01_T1	LC08_L1TP_233016_20190718_20190731_01_T1	0	0	-0.00938139	0.00503462	-0.018294812	0.005344154	0.000109296	6.16E-05	0.000252043	8.68E-05	-0.000497318	8.53E-05	-0.000157423	2.87E-05	-0.00045344	0.000380359	-0.001355423	0.00071149	0.000432719	0.00083465	0.000167452	0.000150307	0.000886159	0.000917231	0.001522876	0.000727194	POINT (-1991135.214382125 -2228940.712678469)
RGI60-05.06320		-41.22965924	63.30582884	0.06933696	Greenland	SE Greenland	9		0	0	0	21.55703334	12.79518677	17.28503548	5.15166462	77.74979102	54.22256613	74.00772678	19.90158118	LE07_L1TP_232016_20020805_20170128_01_T1	LE07_L1TP_233016_20100802_20161213_01_T1	LC08_L1TP_233016_20190718_20190731_01_T1	1	1	0.000180584	0.001116711	-0.000317591	0.001029668	-2.17E-06	1.34E-05	4.49E-06	1.46E-05	-0.000337193	8.33E-05	-0.000351119	8.78E-05	5.41E-06	4.89E-05	-2.40E-05	9.35E-05	0.000188891	0.000188891	5.18E-05	5.18E-05	0.00018348	0.000195123	7.58E-05	0.000106949	POINT (-1945532.052556004 -2220043.522495807)
RGI60-05.06352		-41.85213494	63.37974377	0.284016432	Greenland	SE Greenland	9		0	0	0	8.650053933	8.650053933	17.46620269	5.247741676	77.73482237	76.02930806	75.07587342	28.84551535	LE07_L1TP_001016_20020803_20170129_01_T2	LE07_L1TP_233016_20100802_20161213_01_T1	LC08_L1TP_233016_20190718_20190731_01_T1	1	0	0.002673595	0.003963735	-0.003305814	0.00363533	-3.94E-05	5.91E-05	5.57E-05	6.26E-05	-0.000312805	7.16E-05	-0.000290879	6.78E-05	-5.57E-05	5.66E-05	-0.000240381	0.000333788	8.93E-07	4.46E-07	5.77E-05	0.000364439	5.66E-05	5.66E-05	0.000298052	0.000494197	POINT (-1963888.423383474 -2192471.403232963)
RGI60-05.06401		-41.49396784	63.33826999	0.164418435	Greenland	SE Greenland	9		0	0	0	24.98144462	19.04190908	18.14246178	4.328561688	78.29497087	60.90141941	75.35329774	20.0388677	LE07_L1TP_232016_20020805_20170128_01_T1	LE07_L1TP_233016_20100802_20161213_01_T1	LC08_L1TP_233016_20190718_20190731_01_T1	0	0	-0.000565679	0.001623645	-0.000212765	0.001182464	5.27E-06	1.52E-05	2.44E-06	1.36E-05	-0.000144093	2.85E-05	-0.000154021	3.05E-05	-2.88E-05	9.91E-05	-1.65E-05	0.000106204	0.000108001	0.000281895	7.45E-05	0.000109729	0.000136766	0.0002988	9.10E-05	0.000152708	POINT (-1953290.986291152 -2208262.261069013)
RGI60-05.06407		-41.66377427	63.35164564	0.196032906	Greenland	SE Greenland	9		0	0	0	16.55005945	9.664309573	24.656238	3.613993996	86.25853677	31.01468535	78.37770937	24.89867383	LE07_L1TP_001016_20020803_20170129_01_T2	LE07_L1TP_233016_20100802_20161213_01_T1	nan	1	1	-0.00118385	0.001875799	-8.78E-05	0.000372107	1.08E-05	1.73E-05	1.03E-06	4.36E-06	-0.000481115	0.00012659	-0.000492827	0.000130303	-4.44E-05	9.32E-05	-2.69E-06	1.64E-05	6.46E-06	3.23E-06	7.70E-05	3.85E-05	5.08E-05	9.33E-05	7.97E-05	4.19E-05	POINT (-1958808.786707317 -2201319.384187337)
RGI60-05.06558		-41.28582965	63.515211	0.216046578	Greenland	SE Greenland	9		0	0	0	22.16758539	12.74333521	23.12371758	4.740141273	77.99382494	70.8801198	73.70123885	27.14722124	LE07_L1TP_232016_20020805_20170128_01_T1	LE07_L1TP_233016_20100802_20161213_01_T1	LC08_L1TP_233016_20190718_20190731_01_T1	0	0	-6.96E-05	0.000881707	-5.46E-05	0.000721897	8.41E-07	1.06E-05	7.50E-07	9.93E-06	-0.000213566	5.38E-05	-0.000216498	5.29E-05	-2.09E-06	3.87E-05	-1.42E-06	3.04E-05	0.000129346	0.000371714	0.00010808	0.000166045	0.000131438	0.000373719	0.0001095	0.000168808	POINT (-1931891.3429562 -2200122.936554919)
RGI60-05.06655		-40.82157888	63.55691749	0.567426844	Greenland	SE Greenland	9		0	0	0	12.97201332	4.58642295	10.75232034	2.472593967	84.06686512	38.45523576	79.10397002	26.48455376	LE07_L1TP_232015_20010802_20170204_01_T1	LE07_L1TP_233015_20100802_20161213_01_T1	LC08_L1TP_232015_20190812_20190820_01_T1	0	0	-0.000136752	0.000789723	-0.000174639	0.000758495	1.20E-06	6.96E-06	1.67E-06	7.24E-06	-0.000196398	4.16E-05	-0.000209695	4.36E-05	-5.00E-06	3.67E-05	-5.79E-06	3.34E-05	0.000389756	0.000352907	0.000238787	0.000203979	0.000394759	0.000354805	0.000244581	0.000206696	POINT (-1910881.497490385 -2212092.657673473)
RGI60-05.06699		-41.43230539	63.56463694	0.298214026	Greenland	SE Greenland	9		0	0	0	20.57603413	9.510069425	26.8591918	2.070270211	81.42444219	27.4096577	75.20413816	15.96306245	LE07_L1TP_232016_20020805_20170128_01_T1	nan	nan	0	0	-0.000399271	0.000819859	0	0	2.85E-06	5.93E-06	0	0	-8.82E-05	2.68E-05	0	0	-1.47E-05	3.76E-05	0	0	0.00033521	0.000244851	0	0.000128957	0.000349912	0.000247716	0	0	POINT (-1933767.153733581 -2190936.750096408)
RGI60-05.06757		-41.21125366	63.67390533	0.279591527	Greenland	SE Greenland	9		0	0	0	11.05670587	7.894059804	16.18935717	1.86848543	86.47664237	22.44753965	78.8771643	15.65397661	LE07_L1TP_232015_20010802_20170204_01_T1	nan	nan	0	0	-0.002510002	0.002381289	0	0	2.67E-05	2.66E-05	0	0	-9.73E-05	2.97E-05	0	0	-9.05E-05	0.000128313	0	0	0.000209276	0.000219705	0	7.12E-05	0.00029978	0.000254429	0	0	POINT (-1917065.162816272 -2188978.234992562)
RGI60-05.06786		-41.41953858	63.73300292	0.190540006	Greenland	SE Greenland	9		0	0	0	33.1532605	12.80413524	15.19666418	4.063540897	84.07896916	29.96938721	78.10629763	24.49324017	LE07_L1TP_232015_20010802_20170204_01_T1	nan	nan	0	0	-0.001427752	0.002702296	0	0	7.88E-06	1.50E-05	0	0	-0.000158461	3.98E-05	0	0	-7.80E-05	0.00016442	0	0	0.000279829	0.000296443	0	0.000132358	0.000357794	0.000338988	0	0	POINT (-1920539.223100404 -2176927.169675469)
RGI60-05.06789		-41.40048497	63.7294865	0.949271704	Greenland	SE Greenland	9		0	0	0	33.60942985	12.3097834	22.13110608	4.81218491	91.66676069	41.31396259	82.9975185	36.71130908	LE07_L1TP_232015_20010802_20170204_01_T1	LE07_L1TP_233015_20100802_20161213_01_T1	LC08_L1TP_232015_20190812_20190820_01_T1	0	0	-0.014713384	0.006529161	-0.023157526	0.008263655	0.000197867	9.93E-05	0.000318453	0.000137006	-0.000584866	0.000137091	-0.000314478	7.56E-05	-0.000684439	0.000552357	-0.001705058	0.001072768	0.002176658	0.001506647	0.001269837	0.000827702	0.002861097	0.001604707	0.002974895	0.001354962	POINT (-1920081.072676849 -2177867.308014846)
RGI60-05.06792		-41.57496009	63.73156778	0.999233384	Greenland	SE Greenland	9		0	0	0	119.263813	16.63024098	69.85559394	8.510890462	96.11244069	51.47985201	86.64822452	40.69727275	LE07_L1TP_232015_20010802_20170204_01_T1	LE07_L1TP_233015_20100802_20161213_01_T1	LC08_L1TP_232015_20190812_20190820_01_T1	0	0	-0.037209516	0.01037194	-0.016076437	0.008737259	0.000553779	0.000221491	0.000245379	0.000151836	-0.000207982	5.97E-05	-3.98E-05	1.18E-05	-0.001673974	0.001197003	-0.001139774	0.000968625	0.010632993	0.005034122	0.005660274	0.002621838	0.012306967	0.005174476	0.006800048	0.002795044	POINT (-1926546.209418958 -2171832.232384834)
RGI60-05.06793		-41.34065867	63.71348466	1.189395906	Greenland	SE Greenland	9		0	0	0	104.3692454	10.14530886	106.9752344	6.641657343	103.4468492	50.82630275	99.28155245	48.74270339	LE07_L1TP_232015_20010802_20170204_01_T1	LE07_L1TP_233015_20090831_20161220_01_T1	LC08_L1TP_232015_20190812_20190820_01_T1	0	0	-0.002947847	0.005059648	-0.002363971	0.004913505	3.12E-05	5.46E-05	3.14E-05	6.60E-05	-0.001507307	0.000485108	-0.001471893	0.000474249	-0.000145314	0.000317861	-0.000170639	0.000435402	0.010430069	0.005926528	0.01025135	0.003427843	0.010575383	0.005935046	0.010421989	0.003455384	POINT (-1919014.540464431 -2181244.721389905)
RGI60-05.06795		-41.27031348	63.68663838	0.202347201	Greenland	SE Greenland	9		0	0	0	31.35670453	17.09672927	9.713211449	6.71767444	82.40876997	22.09440845	77.37877129	11.32302601	LE07_L1TP_232015_20010802_20170204_01_T1	nan	nan	0	0	-0.000464978	0.001316968	0	0	9.09E-06	2.59E-05	0	0	-0.00018325	5.88E-05	0	0	-1.89E-05	8.36E-05	0	0	0.000239429	0.000253069	0	0.000199779	0.000258324	0.000266514	0	0	POINT (-1918360.016378768 -2185906.525932647)
RGI60-05.06796		-41.14907332	63.67286326	1.580431779	Greenland	SE Greenland	9		0	0	0	55.77129084	7.627892727	38.78507848	5.530527015	99.88567326	50.99422303	92.94421767	43.00001381	LE07_L1TP_232015_20010802_20170204_01_T1	LE07_L1TP_233015_20100802_20161213_01_T1	LC08_L1TP_232015_20190812_20190820_01_T1	0	0	-0.015001335	0.011888581	-0.008649986	0.010441883	0.000159353	0.000130177	9.07E-05	0.00011134	-0.001135577	0.000225066	-0.000939134	0.000208056	-0.000661976	0.000803344	-0.000664246	0.000958254	0.006960033	0.004042332	0.00418696	0.002411149	0.007622009	0.004121385	0.004851206	0.002594589	POINT (-1914766.861277118 -2191147.18205137)
RGI60-05.06799		-41.05498765	63.66582531	1.104429644	Greenland	SE Greenland	9		0	0	0	27.992153	13.31674212	20.22723385	5.958141383	84.11763077	40.15642859	79.78546399	24.65784111	LE07_L1TP_232015_20010802_20170204_01_T1	LE07_L1TP_233015_20100802_20161213_01_T1	LC08_L1TP_232015_20190812_20190820_01_T1	0	0	-0.005266516	0.010058445	-0.002867935	0.008896581	5.14E-05	9.90E-05	2.84E-05	8.82E-05	-0.000786425	0.000191459	-0.000739089	0.000179707	-0.000265175	0.000616752	-0.000225982	0.00079597	0.001556076	0.001568982	0.000877328	0.000898638	0.001821252	0.001685849	0.00110331	0.001200466	POINT (-1911694.832801198 -2194895.432444558)
RGI60-05.06803		-41.27991902	63.56461021	1.143318049	Greenland	SE Greenland	9		0	0	0	39.62312543	12.44670464	14.16587247	6.253797204	93.39960837	45.54706611	83.11267882	36.93699763	LE07_L1TP_232016_20020805_20170128_01_T1	LE07_L1TP_233015_20100802_20161213_01_T1	LC08_L1TP_233016_20190718_20190731_01_T1	0	0	-0.031341672	0.010984867	-0.042741021	0.013069082	0.000347043	0.000142792	0.000550525	0.000202986	-0.000421388	9.08E-05	-0.000330623	6.81E-05	-0.001532258	0.001038408	-0.003149372	0.001880072	0.004182984	0.002514624	0.000716311	0.000664265	0.005715242	0.002720593	0.003865683	0.001993971	POINT (-1927935.226881437 -2196074.42522094)
RGI60-05.06817		-40.87463559	63.61586992	0.330487803	Greenland	SE Greenland	9		0	0	0	22.78781012	15.12973345	19.43346468	4.980270721	84.9838179	38.458319	79.80386	31.29021491	LE07_L1TP_232015_20010802_20170204_01_T1	LE07_L1TP_233015_20100802_20161213_01_T1	LC08_L1TP_232015_20190812_20190820_01_T1	0	0	-0.002869514	0.002814545	-0.001223165	0.002477571	2.78E-05	2.78E-05	1.22E-05	2.49E-05	-0.000116323	2.31E-05	-0.000112577	2.41E-05	-0.000144322	0.000185242	-9.51E-05	0.000222376	0.000445699	0.000409708	0.000383789	0.000237222	0.00059002	0.000449639	0.000478918	0.000325154	POINT (-1908515.575354108 -2205222.525452154)
RGI60-05.06821		-41.04127409	63.55253631	1.745320396	Greenland	SE Greenland	9		0	0	0	93.34379621	10.31033999	70.54496094	9.031044457	94.78320843	60.75614814	88.51225514	42.01138798	LE07_L1TP_232015_20010802_20170204_01_T1	LE07_L1TP_233015_20100802_20161213_01_T1	LC08_L1TP_232015_20190812_20190820_01_T1	0	0	-0.030642378	0.011390651	-0.035414373	0.008073347	0.000318869	0.000151131	0.000385923	0.000142261	-0.000822045	0.000241707	-0.000604437	0.000175095	-0.001513703	0.001135582	-0.002658413	0.001449551	0.014398491	0.009444148	0.009337244	0.00457911	0.015912193	0.009512176	0.011995657	0.004803066	POINT (-1919678.631246714 -2205127.406715401)
RGI60-05.06829		-41.5661453	63.74787761	0.110324491	Greenland	SE Greenland	9		0	0	0	23.84505586	10.76660334	14.2899168	3.414638799	79.37099519	17.16749702	75.52115341	8.111428862	LE07_L1TP_232015_20010802_20170204_01_T1	nan	nan	1	0	-0.000691717	0.001159202	0	0	6.70E-06	1.14E-05	0	0	-8.19E-05	2.02E-05	0	0	-2.29E-05	5.31E-05	0	0	2.09E-05	1.04E-05	0	4.05E-05	4.38E-05	5.41E-05	0	0	POINT (-1924974.813838319 -2170733.400540211)
RGI60-05.06838		-41.51630961	63.75533788	0.236266173	Greenland	SE Greenland	9		0	0	0	34.27451954	28.76907	21.71623041	4.764349868	77.18934841	57.97560293	74.37499218	18.02246057	LE07_L1TP_232015_20010802_20170204_01_T1	LE07_L1TP_233015_20100802_20161213_01_T1	LC08_L1TP_232015_20190812_20190820_01_T1	0	0	-0.004963028	0.008836444	-0.007881252	0.006661833	4.03E-05	7.32E-05	6.12E-05	5.66E-05	-0.000316544	0.00011449	-0.000180326	6.78E-05	-0.000258295	0.000539697	-0.000635532	0.000620703	0.000246277	0.000610869	0.000146046	0.000154931	0.000504572	0.000815128	0.000781577	0.000639746	POINT (-1922520.643476816 -2171768.276630317)
RGI60-05.06840		-41.47419102	63.75607517	0.338857157	Greenland	SE Greenland	9		0	0	0	35.44812173	18.47112807	23.83727913	5.785107875	87.26552454	27.28319716	80.92335072	18.46009895	LE07_L1TP_232015_20010802_20170204_01_T1	LE07_L1TP_233015_20100802_20161213_01_T1	LC08_L1TP_232015_20190812_20190820_01_T1	0	0	-0.008406144	0.004354887	0.000622021	0.002541931	0.000103604	6.34E-05	-7.77E-06	3.19E-05	-0.00019605	6.40E-05	-0.000198066	6.59E-05	-0.000402123	0.000286574	1.94E-05	0.000116347	0.000374612	0.000363535	0.000605936	0.000299304	0.000776735	0.000462906	0.000586523	0.000321123	POINT (-1920867.814613034 -2173117.794114502)
RGI60-05.06947		-41.51530815	63.84062691	0.24141949	Greenland	SE Greenland	9		0	0	0	17.95853546	17.95853546	12.40256913	3.206243343	86.64279488	32.55404933	81.72174411	18.14556614	LE07_L1TP_232015_20010802_20170204_01_T1	LE07_L1TP_233015_20100802_20161213_01_T1	nan	1	1	-0.001486052	0.002517138	-4.00E-05	0.000271294	3.52E-05	6.00E-05	1.08E-06	7.29E-06	-0.000938055	0.000187165	-0.000958539	0.000195757	-3.43E-05	0.000136629	-6.91E-07	1.40E-05	0.000246495	0.000246495	0.000196827	0.000196827	0.000280841	0.000281828	0.000197518	0.000197327	POINT (-1916020.717451639 -2164501.886645365)
RGI60-05.07158		-41.37847286	63.83186286	0.7841269	Greenland	SE Greenland	9		0	0	0	28.1952719	14.88184154	45.78647793	5.58130976	101.0059018	46.81954697	89.91241667	39.26329992	LE07_L1TP_232015_20010802_20170204_01_T1	LE07_L1TP_233015_20100802_20161213_01_T1	LC08_L1TP_232015_20190812_20190820_01_T1	1	1	-0.040631723	0.008371519	-0.059940884	0.010599569	0.000592259	0.000155742	0.000899112	0.00021648	-0.00984002	0.001607842	-0.008314732	0.001358645	-0.001829408	0.001487828	-0.004225036	0.002440637	0.001809654	0.001809654	0.002309931	0.002309931	0.003639062	0.002342751	0.006534968	0.00336043	POINT (-1911508.057698196 -2169823.197507941)
RGI60-05.07160		-41.37507175	63.78294563	0.929770162	Greenland	SE Greenland	9		0	0	0	45.55107667	6.750260216	33.38825904	4.017011535	91.07306784	37.10416055	84.40354813	34.59768269	LE07_L1TP_232015_20010802_20170204_01_T1	LE07_L1TP_233015_20100802_20161213_01_T1	LC08_L1TP_232015_20190812_20190820_01_T1	0	0	-0.016463896	0.008836496	-0.016426491	0.008366723	0.000275507	0.000163772	0.000279703	0.000159414	-0.00182669	0.000466754	-0.001296023	0.000331444	-0.000709948	0.000713318	-0.001146229	0.000915969	0.001749095	0.001587287	0.001013946	0.00103967	0.002459042	0.001740201	0.002160175	0.001385609	POINT (-1915075.095872415 -2174132.451702876)
RGI60-05.07182		-41.05232041	63.71652268	0.826279976	Greenland	SE Greenland	9		0	0	0	13.01346653	8.033922243	9.636082405	5.902939525	83.03606866	30.41272828	78.67895417	22.85648349	LE07_L1TP_232015_20010802_20170204_01_T1	LE07_L1TP_233015_20100802_20161213_01_T1	LC08_L1TP_232015_20190812_20190820_01_T1	1	1	-0.001223368	0.002628722	-0.001433361	0.002355799	1.76E-05	3.81E-05	2.13E-05	3.54E-05	-0.00096597	0.000223466	-0.00095587	0.000217621	-3.72E-05	0.000126845	-0.00010548	0.000213197	3.84E-05	1.92E-05	0.000137532	6.88E-05	7.56E-05	0.000128286	0.000243012	0.000224013	POINT (-1907785.135027876 -2190612.444555025)
RGI60-05.07184		-40.60287218	63.68508054	0.685461927	Greenland	SE Greenland	9		0	0	0	14.64863416	7.481632977	13.88891755	2.628407742	85.05926755	46.57176637	77.53285485	28.06259206	LE07_L1TP_232015_20010802_20170204_01_T1	LE07_L1TP_233015_20100802_20161213_01_T1	LC08_L1TP_232015_20190812_20190820_01_T1	1	1	-0.010284007	0.00557202	-0.005152595	0.004566452	8.04E-05	4.59E-05	4.96E-05	4.48E-05	-0.001499005	0.000266837	-0.001746951	0.000308592	-0.000538158	0.000370896	-0.000407707	0.000425072	0.000672133	0.000672133	0.000464549	0.000464549	0.001210291	0.000767676	0.000872255	0.000629676	POINT (-1892882.645026169 -2208240.035919012)
RGI60-05.07184_2		-40.5596829	63.68582457	0.307890406	Greenland	SE Greenland	9		0	0	0	7.374987256	7.36845	9.180664358	5.98114455	83.9493554	33.94542949	79.53373775	27.84792325	LE07_L1TP_232015_20010802_20170204_01_T1	LE07_L1TP_233015_20100802_20161213_01_T1	nan	1	1	-0.000631583	0.002205335	-0.000323999	0.00112224	4.94E-06	1.73E-05	3.45E-06	1.20E-05	-0.000457394	8.14E-05	-0.000556734	9.83E-05	-2.37E-05	0.000102452	-1.05E-05	5.01E-05	0.000201075	0.000201075	0.000155344	0.000155344	0.000224769	0.000225671	0.000165805	0.000163237	POINT (-1891162.220754005 -2209601.611459033)
RGI60-05.07198		-41.16133511	64.20992956	2.260435328	Greenland	SE Greenland	9		0	0	0	16.58066787	13.94278446	24.15318945	5.413319257	82.51619826	35.48544468	78.63231783	27.63719204	LE07_L1TP_232015_20010802_20170204_01_T1	LE07_L1TP_233015_20100802_20161213_01_T1	LC08_L1TP_232015_20190812_20190820_01_T1	0	0	-0.004092774	0.005460424	-0.002329788	0.006261799	2.26E-05	3.07E-05	1.21E-05	3.27E-05	-0.001350692	0.000357818	-0.001245599	0.000395648	-0.000223581	0.00033324	-0.000195359	0.000559466	0.00165431	0.002134263	0.002852801	0.00206651	0.001877891	0.002160123	0.00304816	0.002140903	POINT (-1874851.958548335 -2144544.471420422)
RGI60-05.07227		-40.9198772	64.22151559	18.44886373	Greenland	SE Greenland	9		4	0	0	39.76352324	23.36505503	33.79777668	9.629322243	92.29908989	44.46070746	87.09341708	37.19410532	LE07_L1TP_232015_20010802_20170204_01_T1	LE07_L1TP_233015_20100802_20161213_01_T1	LC08_L1TP_232015_20190812_20190820_01_T1	0	0	-0.139825268	0.075031017	-0.167205779	0.081365782	0.000990763	0.000561519	0.001216861	0.000633511	-0.011639069	0.002122807	-0.009792941	0.001811973	-0.007309866	0.006875639	-0.000990255	0.002439131	0.054406653	0.034012832	0.043890732	0.0222206	0.061716519	0.034700824	0.044880987	0.022354069	POINT (-1864931.659512318 -2151427.363668854)
RGI60-05.07490		-40.34071032	64.48707571	24.25652628	Greenland	SE Greenland	9		0	0	0	43.82691601	26.67759743	40.99715776	11.88194692	95.04971884	48.31812874	88.33501608	38.65025998	LE07_L1TP_232015_20010802_20170204_01_T1	LE07_L1TP_233015_20100802_20161213_01_T1	LC08_L1TP_232015_20190812_20190820_01_T1	0	0	-0.399105544	0.151301894	-0.43151215	0.184475836	0.003093683	0.001237876	0.003829456	0.001716787	-0.026380466	0.003376847	-0.022517115	0.003039197	-0.020759834	0.014608015	-0.033428022	0.021305306	0.070529502	0.052269242	0.061413373	0.035649311	0.091289336	0.054272164	0.094841395	0.041530585	POINT (-1823481.49092527 -2147081.050119181)
RGI60-05.07491		-40.49381334	64.61481353	3.875401975	Greenland	SE Greenland	9		0	0	0	30.18861317	29.40855592	34.73125468	17.03610178	94.63277342	48.62642233	88.02925653	39.59403985	LE07_L1TP_232015_20010802_20170204_01_T1	LE07_L1TP_233015_20100802_20161213_01_T1	LC08_L1TP_232015_20190812_20190820_01_T1	0	0	-0.047984877	0.025327804	-0.034309201	0.031064391	0.000341121	0.000193658	0.000275803	0.000256662	-0.002409556	0.000503664	-0.002171298	0.000466808	-0.002530094	0.002068916	-0.002700467	0.002940024	0.007823751	0.008054071	0.009951369	0.007095828	0.010353845	0.008315556	0.012651836	0.007680788	POINT (-1819758.135122076 -2131128.945341205)
RGI60-05.07491_2		-40.54948899	64.66494052	3.322540568	Greenland	SE Greenland	9		0	0	0	29.30528016	27.4522429	26.21122408	12.25894996	88.91535684	45.76857546	83.5723095	35.72102294	LE07_L1TP_232015_20010802_20170204_01_T1	LE07_L1TP_233015_20100802_20161213_01_T1	LC08_L1TP_232015_20190812_20190820_01_T1	0	0	-0.016012929	0.026134703	-0.0199622	0.028265737	0.000113835	0.000187307	0.000160471	0.000229825	-0.002062681	0.000431158	-0.002006971	0.00043148	-0.000846764	0.001615127	-0.001586787	0.002562523	0.005005127	0.005585193	0.003986503	0.003967356	0.005851892	0.005814036	0.00557329	0.004722969	POINT (-1818115.164264691 -2125019.89355115)
RGI60-05.07491_3		-40.36290857	64.62510504	0.334973897	Greenland	SE Greenland	9		0	0	0	28.83543884	28.17123099	19.08323532	8.75371091	83.1103081	37.07642895	78.33618911	27.89345	LE07_L1TP_232015_20010802_20170204_01_T1	LE07_L1TP_233015_20100802_20161213_01_T1	nan	0	0	-0.001487576	0.004211189	-0.000713879	0.002069056	1.06E-05	3.00E-05	6.36E-06	1.85E-05	-0.000423812	8.86E-05	-0.000467776	0.000100567	-7.89E-05	0.000256114	-5.72E-05	0.000185424	0.000131259	0.00061488	1.93E-05	0.000432641	0.000210163	0.000666087	7.64E-05	0.000470702	POINT (-1814124.89945134 -2134387.483141214)
RGI60-05.07491_4		-40.42701481	64.64922202	2.87756011	Greenland	SE Greenland	9		0	0	0	27.31479644	14.31929721	17.28637396	5.749336893	86.036755	42.1023801	81.24289605	32.94990005	LE07_L1TP_232015_20010802_20170204_01_T1	LE07_L1TP_233015_20100802_20161213_01_T1	LC08_L1TP_232015_20190812_20190820_01_T1	0	0	-0.00271614	0.005619533	-0.003414315	0.005777068	1.93E-05	4.02E-05	2.74E-05	4.68E-05	-0.001622984	0.000339249	-0.001779229	0.000382517	-0.000143912	0.000343718	-0.000274103	0.00051903	0.005484127	0.004595334	0.001770009	0.001889763	0.005628038	0.004608171	0.002044112	0.001959744	POINT (-1814729.923936487 -2130264.623751799)
RGI60-05.07491_5		-40.49950653	64.66849741	1.206882919	Greenland	SE Greenland	9		0	0	0	42.14218588	16.79732651	38.70314037	7.017013665	92.50109575	49.22750273	86.77409068	38.44564163	LE07_L1TP_232015_20010802_20170204_01_T1	LE07_L1TP_233015_20100802_20161213_01_T1	LC08_L1TP_232015_20190812_20190820_01_T1	0	0	-0.005696599	0.003854942	-0.017731323	0.00740706	4.05E-05	2.87E-05	0.000142538	6.70E-05	-0.000688225	0.000143858	-0.000492682	0.000105922	-0.000301578	0.000255755	-0.001401518	0.000895843	0.004023172	0.003212462	0.003544179	0.002021467	0.004324751	0.003222627	0.004945698	0.002211077	POINT (-1815997.524938156 -2126296.996421163)
RGI60-05.07491_6		-40.53180151	64.6298401	1.502501749	Greenland	SE Greenland	9		0	0	0	28.9698558	26.89325337	24.90284579	13.6968944	88.55338412	44.18962747	82.68968541	34.13584068	LE07_L1TP_232015_20010802_20170204_01_T1	LE07_L1TP_233015_20100802_20161213_01_T1	LC08_L1TP_232015_20190812_20190820_01_T1	0	0	-0.013990794	0.006470873	-0.00294293	0.007793286	9.95E-05	5.05E-05	2.37E-05	6.29E-05	-0.000658547	0.000137655	-0.000697003	0.000149849	-0.000739259	0.000522552	-0.000232454	0.000688811	0.003103709	0.003161875	0.002007325	0.001960257	0.003842968	0.003204764	0.002239779	0.002077756	POINT (-1820058.000988799 -2128620.588203122)
RGI60-05.07495		-40.60742304	64.86475426	4.052595695	Greenland	SE Greenland	9		16	0	0	62.17456533	23.77704179	54.91011302	8.177615234	97.07740139	43.50928757	88.71078954	39.94691692	LE07_L1TP_232015_20010802_20170204_01_T1	LE07_L1TP_233015_20100802_20161213_01_T1	LC08_L1TP_232015_20190812_20190820_01_T1	0	0	-0.105148298	0.034555757	-0.1257408	0.033245368	0.00105197	0.00038564	0.001419517	0.00045741	-0.007918582	0.001286223	-0.006074059	0.001118792	-0.00519638	0.004448815	-0.000334567	0.001799609	0.015244017	0.011439195	0.011405343	0.007791255	0.020440397	0.01227384	0.01173991	0.00799639	POINT (-1805451.935014194 -2105904.687921229)
RGI60-05.07495_2		-40.77921821	64.91535288	10.32395702	Greenland	SE Greenland	9		8	0	0	33.35972011	11.48112517	31.79982466	5.558064682	92.82581364	49.09421685	87.09666714	38.57635958	LE07_L1TP_232015_20010802_20170204_01_T1	LE07_L1TP_233015_20100802_20161213_01_T1	LC08_L1TP_232015_20190812_20190820_01_T1	0	0	-0.096638239	0.05113129	-0.056501013	0.054524033	0.00096683	0.000535113	0.000637853	0.000626647	-0.015009556	0.002438016	-0.025096282	0.004622528	-0.004812942	0.004132259	-0.004226086	0.004949174	0.015902678	0.016023111	0.001152397	0.011770583	0.02071562	0.016547376	0.005378484	0.012768749	POINT (-1807996.234899875 -2096120.376736359)
RGI60-05.07495_3		-40.50154293	64.75765175	4.312014495	Greenland	SE Greenland	9		0	0	0	43.40351806	25.01499099	29.95577311	7.289871533	92.82651777	45.75822006	86.71580032	39.6180803	LE07_L1TP_232015_20010802_20170204_01_T1	LE07_L1TP_233015_20100802_20161213_01_T1	LC08_L1TP_232015_20190812_20190820_01_T1	0	0	-0.050707146	0.02512156	-0.053612626	0.024605567	0.000507306	0.000264496	0.000605245	0.000299314	-0.006884926	0.001118325	-0.006543647	0.001205286	-0.002535879	0.001885886	-0.004082129	0.002506465	0.011647667	0.010655172	0.00482644	0.005360843	0.014183546	0.010820779	0.008908569	0.005917855	POINT (-1809477.591289341 -2118510.527933491)
RGI60-05.07495_4		-40.51779742	64.81228762	2.023053201	Greenland	SE Greenland	9		0	0	0	26.26809626	24.41039558	22.88157696	10.85662605	96.51751947	39.30543044	89.20174546	35.66577826	LE07_L1TP_232015_20010802_20170204_01_T1	LE07_L1TP_233015_20100802_20161213_01_T1	LC08_L1TP_232015_20190812_20190820_01_T1	0	0	-0.014132713	0.007028425	-0.022166762	0.012143925	0.000141393	7.40E-05	0.000250246	0.000144637	-0.002792467	0.000453583	-0.002645345	0.000487251	-0.000702787	0.000658091	-0.001668393	0.001318889	0.001697473	0.003532165	0.001773078	0.002644649	0.00240026	0.003592948	0.003441471	0.002955273	POINT (-1806036.400056318 -2113267.35614647)
RGI60-05.07495_5		-40.67361593	64.76210025	4.992385047	Greenland	SE Greenland	9		0	0	0	74.25662466	20.12599333	67.33979663	8.038274893	91.44649928	49.66583739	87.42648474	38.36602971	LE07_L1TP_232015_20010802_20170204_01_T1	LE07_L1TP_233015_20100802_20161213_01_T1	LC08_L1TP_232015_20190812_20190820_01_T1	0	0	-0.047573525	0.042605394	-0.012335781	0.017687706	0.000475956	0.000433206	0.000139261	0.000201321	-0.00620631	0.001008097	-0.006708428	0.001235637	-0.002367709	0.002923753	-0.000916956	0.00124643	0.027896478	0.017706499	0.024670614	0.011148015	0.030264187	0.017946265	0.02558757	0.011217479	POINT (-1815501.626660411 -2112682.445467751)
RGI60-05.07495_6		-40.77950235	64.80844796	3.69241069	Greenland	SE Greenland	9		0	0	0	57.20811185	18.45287616	46.39873453	7.376561992	87.89256129	53.42787064	84.57902516	37.81926304	LE07_L1TP_232015_20010802_20170204_01_T1	LE07_L1TP_233015_20100802_20161213_01_T1	LC08_L1TP_232015_20190812_20190820_01_T1	0	0	-0.03396106	0.011356001	0.018156753	0.011087379	0.000339768	0.000126308	-0.000204976	0.000130738	-0.003772056	0.000612699	-0.004243471	0.000781612	-0.001696444	0.001130007	0.000624292	0.000663172	0.014441181	0.011319502	0.009517792	0.006377707	0.016137625	0.011375765	0.0088935	0.006412093	POINT (-1815955.671630996 -2105327.126894787)
RGI60-05.07495_7		-40.51592388	64.71850517	1.767222163	Greenland	SE Greenland	9		0	0	0	44.39956083	27.1495418	34.42751912	11.17234878	92.98069	43.33849979	86.88533503	38.51490722	LE07_L1TP_232015_20010802_20170204_01_T1	LE07_L1TP_233015_20100802_20161213_01_T1	LC08_L1TP_232015_20190812_20190820_01_T1	0	0	-0.014491733	0.005913929	-0.014510154	0.009079918	0.000144985	6.37E-05	0.000163808	0.000106854	-0.00174401	0.000283281	-0.001637538	0.000301621	-0.000723843	0.000509966	-0.001103981	0.00092209	0.004659605	0.003640094	0.004165255	0.002936897	0.005383447	0.003675642	0.005269236	0.003078248	POINT (-1812905.852500204 -2121445.846469947)
RGI60-05.07495_8		-40.81366767	64.86305065	6.8308621	Greenland	SE Greenland	9		0	0	0	57.65862552	12.50751039	53.87358663	6.296762034	93.50863957	54.08313703	88.44691389	39.58953402	LE07_L1TP_232015_20010802_20170204_01_T1	LE07_L1TP_233015_20100802_20161213_01_T1	LC08_L1TP_232015_20190812_20190820_01_T1	0	0	-0.049210364	0.030405	-0.01933752	0.030931288	0.000492332	0.000314527	0.000218306	0.000351498	-0.008761284	0.001423104	-0.029309258	0.005398524	-0.002421877	0.002734531	-0.00139317	0.00273604	0.032502806	0.021683629	0.001280524	0.014915855	0.034924683	0.021855375	0.002673694	0.015164717	POINT (-1813147.4976688 -2099538.849878457)
RGI60-05.07495_9		-40.53990287	64.83189975	3.757891082	Greenland	SE Greenland	9		0	0	0	42.17489458	23.8280314	35.65247388	8.738370811	100.7123257	45.29856739	93.34715609	42.16841744	LE07_L1TP_232015_20010802_20170204_01_T1	LE07_L1TP_233015_20100802_20161213_01_T1	LC08_L1TP_232015_20190812_20190820_01_T1	0	0	-0.059600417	0.02427852	-0.079717775	0.025135713	0.00059628	0.000261496	0.000899952	0.000328632	-0.004571956	0.000742627	-0.003347316	0.000616548	-0.002958968	0.00254897	-0.00594883	0.003533297	0.011190955	0.009273244	0.00838154	0.005707599	0.014149923	0.009617188	0.01433037	0.00671274	POINT (-1805400.174327427 -2110873.410764844)
RGI60-05.07542		-59.46973883	75.87532003	1.018092545	Greenland	Qaanaaq, GR	9		6	0	0	17.87733845	16.27488528	11.92194225	4.514698562	97.19697759	43.58891246	90.36328621	41.57076352	LE07_L1TP_023006_20000807_20170210_01_T1	LE07_L1TP_024006_20100826_20161213_01_T1_rgb	LC08_L1TP_025006_20190818_20190902_01_T1	0	0	-0.018502357	0.007047846	-0.014363185	0.006966244	0.000162277	6.66E-05	0.000115552	5.86E-05	-0.000918057	0.000140157	-0.000713479	0.000104869	-0.000934817	0.000867635	-0.000185459	0.000335723	0.000916377	0.001557734	0.000474456	0.000681225	0.001851195	0.001783066	0.000659915	0.000759459	POINT (-1328379.354142117 -783420.5600815751)
RGI60-05.07545		-59.60220275	75.89723223	0.768110361	Greenland	Qaanaaq, GR	9		0	0	0	35.72303303	16.80604433	29.30371858	5.068347699	88.60274216	44.56106437	84.36842847	34.19004726	LE07_L1TP_023006_20000807_20170210_01_T1	LE07_L1TP_024006_20100826_20161213_01_T1_rgb	LC08_L1TP_025006_20190818_20190902_01_T1	0	0	-0.000301186	0.004574069	-0.000787308	0.005217349	2.59E-06	3.93E-05	6.25E-06	4.15E-05	-0.000364539	5.89E-05	-0.000365729	5.78E-05	-1.18E-05	0.000222463	-2.96E-05	0.000241946	0.001826321	0.001548591	0.001379555	0.000802868	0.001838145	0.001564488	0.00140917	0.000838531	POINT (-1328103.275747644 -779124.931014491)
RGI60-05.07546		-59.71193817	75.87067641	0.313976768	Greenland	Qaanaaq, GR	9		0	0	0	65.04009463	29.2539294	12.37042022	9.17328013	84.30420902	41.47499372	80.86926533	28.56365125	LE07_L1TP_023006_20000807_20170210_01_T1	LE07_L1TP_024006_20100826_20161213_01_T1_rgb	LC08_L1TP_025006_20190818_20190902_01_T1	0	0	-0.000569772	0.003518915	-0.000937002	0.003787218	3.58E-06	2.21E-05	5.55E-06	2.25E-05	-0.000144292	3.28E-05	-0.000141495	2.93E-05	-2.24E-05	0.000162235	-3.54E-05	0.000168144	0.001411431	0.001286043	0.000136517	0.000389833	0.001433786	0.001296235	0.000171885	0.000424549	POINT (-1332121.224871228 -778056.4985465396)
RGI60-05.07547		-59.71438924	75.86051002	0.154568481	Greenland	Qaanaaq, GR	9		0	0	0	10.6627574	10.6627574	21.50931311	13.59126619	79.77107231	35.12051622	76.24793219	21.60868869	LE07_L1TP_023006_20000807_20170210_01_T1	LE07_L1TP_024006_20100826_20161213_01_T1_rgb	LC08_L1TP_025006_20190818_20190902_01_T1	0	1	-0.002315863	0.002324058	-0.000473843	0.001817368	2.59E-05	2.65E-05	4.86E-06	1.87E-05	-0.000146326	3.02E-05	-0.000141135	2.82E-05	-7.39E-05	0.000114817	-1.46E-05	7.77E-05	2.55E-05	0.00018247	4.92E-05	2.46E-05	9.94E-05	0.000215588	6.38E-05	8.15E-05	POINT (-1333122.431407299 -778564.793372056)
RGI60-05.07550		-59.72378712	75.84886823	0.256270379	Greenland	Qaanaaq, GR	9		0	0	0	11.72440171	11.72440171	10.50012179	8.374230745	81.84430503	43.21052658	76.70094276	22.14423164	LE07_L1TP_023006_20000807_20170210_01_T1	LE07_L1TP_024006_20100826_20161213_01_T1_rgb	LC08_L1TP_025006_20190818_20190902_01_T1	0	0	-0.000246767	0.002183681	-0.00043535	0.002190158	2.58E-06	2.28E-05	4.14E-06	2.09E-05	-0.000129616	1.40E-05	-0.000124429	1.41E-05	-8.33E-06	9.93E-05	-1.39E-05	9.35E-05	0.000125853	0.000271337	2.96E-05	0.000125997	0.000134178	0.000288945	4.35E-05	0.000156907	POINT (-1334358.641686036 -778993.2712347008)
RGI60-05.07551		-59.73495428	75.84341702	0.245038253	Greenland	Qaanaaq, GR	9		0	0	0	11.07381568	11.07381568	15.42658403	6.901528796	83.57250296	48.3072838	78.10357288	27.91364019	LE07_L1TP_023006_20000807_20170210_01_T1	LE07_L1TP_024006_20100826_20161213_01_T1_rgb	nan	1	0	-0.00118853	0.002719685	-0.001013367	0.001351516	1.20E-05	2.74E-05	1.03E-05	1.39E-05	-0.000254541	3.42E-05	-0.000240436	3.19E-05	-4.17E-05	0.000128571	-3.24E-05	6.24E-05	3.20E-05	1.60E-05	8.72E-05	0.000186738	7.37E-05	0.000129563	0.000119562	0.000196889	POINT (-1335029.575190381 -779036.1154620469)
RGI60-05.07552		-59.56928665	75.85387331	0.71853523	Greenland	Qaanaaq, GR	9		0	0	0	11.89542075	11.89542075	13.22410786	6.595975579	87.07021521	38.56609017	80.99978583	28.79771271	LE07_L1TP_023006_20000807_20170210_01_T1	LE07_L1TP_024006_20100826_20161213_01_T1_rgb	LC08_L1TP_025006_20190818_20190902_01_T1	1	0	-0.014417711	0.00591513	-0.012427022	0.00750875	0.000150921	6.51E-05	0.000115618	7.16E-05	-0.000751456	0.000100019	-0.000520029	7.13E-05	-0.000714534	0.000480913	-0.000970091	0.000779723	0.000224425	0.000112213	0.000157213	0.000469232	0.00093896	0.000493831	0.001127303	0.000910026	POINT (-1331777.373385838 -782309.0769748824)
RGI60-05.07555		-59.64983484	75.83022184	0.204411982	Greenland	Qaanaaq, GR	9		0	0	0	10.93812944	10.72969936	8.447857154	6.104191209	80.53969451	47.04808322	75.71259352	20.11643954	LE07_L1TP_023006_20000807_20170210_01_T1	LE07_L1TP_024006_20100826_20161213_01_T1_rgb	nan	0	0	-0.000381244	0.001425083	-0.000147292	0.000836924	3.61E-06	1.35E-05	1.42E-06	8.05E-06	-9.53E-05	1.65E-05	-9.57E-05	1.67E-05	-1.30E-05	6.40E-05	-4.61E-06	3.53E-05	5.70E-05	0.000173455	3.00E-05	0.000274822	7.00E-05	0.000184874	3.46E-05	0.000277077	POINT (-1335126.29109179 -781753.7458945246)
RGI60-05.07597		-66.49556281	75.9422356	1.384437729	Greenland	Qaanaaq, GR	9	1	18	0	0	17.51124957	17.08396886	11.96176702	5.381858857	72.62099843	23.35996598	56.25082211	7.712993457	LE07_L1TP_026006_20000727_20170210_01_T1	LE07_L1TP_026006_20100707_20161213_01_T1_rgb	LC08_L1TP_031006_20190812_20190820_01_T1	0	0	-0.081851207	0.022720451	-0.04633895	0.018105662	0.000541945	0.000166428	0.00030277	0.000124615	-0.001075286	0.000141246	-0.00055519	7.18E-05	-0.000194716	0.000756838	-0.000716025	0.00107584	2.97E-05	0.000880476	0.000356131	0.000493025	0.000224439	0.001161052	0.001072157	0.001183429	POINT (-1407465.055371339 -612112.8344227942)
RGI60-05.07602		-62.67403487	76.26517687	0.496718572	Greenland	Qaanaaq, GR	9	1	22	0	0	7.729025834	7.729025834	16.74247625	3.076974778	39.70157166	10.93229755	30.53392974	6.317431569	LE07_L1TP_026006_20000727_20170210_01_T1	LE07_L1TP_026006_20100707_20161213_01_T1_rgb	LC08_L1TP_025006_20190818_20190902_01_T1	1	1	-0.000359646	0.00146631	-0.030606822	0.010464342	2.76E-06	1.13E-05	0.000223617	8.18E-05	-0.001390187	0.000184035	-0.001000527	0.000129956	-4.95E-06	3.36E-05	-0.000281038	0.000312095	0.000140897	0.000140897	0.000157151	0.000157151	0.000145844	0.000144852	0.000438189	0.000349428	POINT (-1331921.691893431 -688220.6200988888)
RGI60-05.07646		-64.09294926	76.2026344	0.76190896	Greenland	Qaanaaq, GR	9		0	0	0	41.90375874	17.47157672	33.06959551	5.445367833	102.740091	51.98350494	92.86463123	44.23243618	LE07_L1TP_026006_20000727_20170210_01_T1	LE07_L1TP_026006_20100707_20161213_01_T1_rgb	LC08_L1TP_025006_20190818_20190902_01_T1	0	0	-0.03165193	0.011754835	-0.01953055	0.007143815	0.000366832	0.000154409	0.00022777	9.48E-05	-0.001116826	0.000221279	-0.000772409	0.000153067	-0.001508423	0.001463685	-0.001432254	0.000973534	0.001907638	0.002078634	0.001373189	0.001117584	0.003416062	0.002542261	0.002805443	0.001482148	POINT (-1354753.124192743 -658038.8065787726)
RGI60-05.07661		-64.10245136	76.30187109	1.464250033	Greenland	Qaanaaq, GR	9		0	0	0	32.48637412	6.686777	21.3032425	3.74303972	98.30743976	51.69083497	91.08125987	40.03130755	LE07_L1TP_026006_20000727_20170210_01_T1	LE07_L1TP_026006_20100707_20161213_01_T1_rgb	LC08_L1TP_025006_20190818_20190902_01_T1	0	0	0.014044428	0.012683539	-0.063002068	0.013020582	-0.000108024	9.83E-05	0.00047337	0.000110645	-0.001033088	0.00011271	-0.000489518	5.35E-05	0.001068764	0.001100329	-0.004866349	0.002632849	0.004392195	0.002743879	0.002533581	0.001440909	0.003323432	0.002956281	0.00739993	0.003001352	POINT (-1345027.41024334 -653039.1061475606)
RGI60-05.07663		-64.13960493	76.23513397	0.711123206	Greenland	Qaanaaq, GR	9		0	0	0	21.32527947	12.16750939	11.76707039	5.295244326	102.6306494	46.8531837	92.6508159	41.38937152	LE07_L1TP_026006_20000727_20170210_01_T1	LE07_L1TP_026006_20100707_20161213_01_T1_rgb	LC08_L1TP_025006_20190818_20190902_01_T1	0	0	-0.031359662	0.008294514	-0.020085332	0.007202257	0.000251587	7.33E-05	0.000156936	5.99E-05	-0.00057808	7.08E-05	-0.000302783	3.94E-05	-0.001603215	0.001434929	-0.001553037	0.00098539	0.001069518	0.001066731	0.000314272	0.000417687	0.002672733	0.001787998	0.001867309	0.00107026	POINT (-1352066.420202781 -655373.6072804627)
RGI60-05.07801		-66.71107024	76.00464418	1.541568831	Greenland	Qaanaaq, GR	9		0	0	0	21.00872576	14.17425559	15.5780081	3.7008201	110.7776545	52.69956579	103.6490437	50.18822612	LE07_L1TP_026006_20000727_20170210_01_T1	LE07_L1TP_026006_20100707_20161213_01_T1_rgb	LC08_L1TP_031006_20190812_20190820_01_T1	0	0	-0.121314612	0.023704915	-0.068505659	0.023732287	0.000930115	0.000203271	0.000509908	0.000185922	-0.002743594	0.000268542	-0.001891769	0.000215144	-0.006212366	0.005523184	-0.005046555	0.003810814	0.000536477	0.002489193	0.000559844	0.001426876	0.006748843	0.006058188	0.005606399	0.004069186	POINT (-1403438.595253839 -604094.7203564185)
RGI60-05.07807		-67.06500771	75.99359708	0.81873267	Greenland	Qaanaaq, GR	9		0	0	0	8.180637601	2.986970226	4.860209825	1.382589915	102.486155	47.59129427	93.81250468	41.99090575	LE07_L1TP_026006_20000727_20170210_01_T1	LE07_L1TP_026006_20100707_20161213_01_T1_rgb	LC08_L1TP_031006_20190812_20190820_01_T1	1	0	-0.020300892	0.009059022	-0.037068259	0.009822719	0.000202753	9.34E-05	0.000355679	0.000104636	-0.000993209	0.000114187	-0.000440488	5.63E-05	-0.00100722	0.000899834	-0.002787033	0.001670512	0.000266197	0.000266197	3.73E-05	0.000257325	0.001273416	0.000938382	0.002824308	0.001690215	POINT (-1408264.921604537 -595888.1926265829)
RGI60-05.07812		-66.65388578	75.98828687	0.36639327	Greenland	Qaanaaq, GR	9		0	0	0	5.583671531	3.88760928	5.595796473	2.092364794	87.64664021	39.22131231	83.0130104	34.78422991	LE07_L1TP_026006_20000727_20170210_01_T1	LE07_L1TP_026006_20100707_20161213_01_T1_rgb	LC08_L1TP_031006_20190812_20190820_01_T1	1	1	-0.024916847	0.007723873	-0.013831314	0.00901482	0.000166316	5.50E-05	8.96E-05	5.94E-05	-0.000910458	0.000105203	-0.000788204	9.65E-05	-0.001317009	0.00102762	-0.001087214	0.000945615	0.000108924	0.000108924	0.000153968	0.000153968	0.001425933	0.001033377	0.001241182	0.000958067	POINT (-1404490.356478849 -606209.6308161953)
RGI60-05.07812_2		-66.60065593	75.97987112	0.990048214	Greenland	Qaanaaq, GR	9		0	0	0	9.745531445	7.37039816	9.595317794	2.623482207	99.72571328	46.46846727	92.86293225	43.42861461	LE07_L1TP_026006_20000727_20170210_01_T1	LE07_L1TP_026006_20100707_20161213_01_T1_rgb	LC08_L1TP_031006_20190812_20190820_01_T1	0	0	-0.04938527	0.013201988	-0.021108523	0.010422801	0.000329639	9.60E-05	0.000136746	6.96E-05	-0.000483729	5.59E-05	-0.000240227	2.94E-05	-0.002607824	0.001979186	-0.001644686	0.001232308	0.000256188	0.000596723	0.000634963	0.000524538	0.002864012	0.002067185	0.00227965	0.001339299	POINT (-1404777.924513562 -607882.5980094656)
RGI60-05.07816		-66.5587475	75.96291496	0.776052832	Greenland	Qaanaaq, GR	9		0	0	0	12.6309138	11.86429985	7.901453463	4.526146643	90.04402859	42.83518216	84.65482405	36.30081264	LE07_L1TP_026006_20000727_20170210_01_T1	LE07_L1TP_026006_20100707_20161213_01_T1_rgb	LC08_L1TP_031006_20190812_20190820_01_T1	0	0	-0.018458052	0.010641085	-0.007617054	0.008353185	0.000109913	6.70E-05	4.54E-05	5.06E-05	-0.000407372	8.12E-05	-0.000355941	6.74E-05	-0.000995663	0.000824834	-0.000619722	0.000766035	0.000408637	0.000727924	5.97E-05	0.000269375	0.0014043	0.001100103	0.000679396	0.000812018	POINT (-1406047.761370834 -609653.491263375)
RGI60-05.08013		-70.51914694	77.21339677	0.299499503	Greenland	Qaanaaq, GR	9		0	0	0	3.68286224	3.68286224	3.905719589	0.934424311	80.89928233	34.77550295	76.85974968	23.74769561	LE07_L1TP_033005_20020702_20170130_01_T1	LE07_L1TP_033005_20100708_20161213_01_T1	nan	1	1	-0.000596467	0.002487764	-0.000405491	0.001329567	3.68E-06	1.54E-05	3.28E-06	1.08E-05	-0.000308911	8.67E-05	-0.000320253	8.69E-05	-2.24E-05	0.000110527	-1.35E-05	5.69E-05	9.27E-05	9.27E-05	5.63E-05	5.63E-05	0.000115124	0.000144283	6.99E-05	8.00E-05	POINT (-1315006.056053578 -465173.5745715708)
RGI60-05.08015		-69.94239451	77.22875641	0.432776807	Greenland	Qaanaaq, GR	9		0	0	0	11.37204976	3.994375302	4.377077023	0.718168781	93.39220304	43.98687674	87.15886577	39.48662248	LE07_L1TP_033005_20020702_20170130_01_T1	LE07_L1TP_033005_20100708_20161213_01_T1	LC08_L1TP_033005_20190725_20190801_01_T1	1	1	-0.016195566	0.01444255	-0.013587495	0.007356014	0.000141537	0.000128555	0.000136038	7.74E-05	-0.000934805	0.000161224	-0.000677713	0.000118315	-0.000825614	0.001022114	-0.001023952	0.000816764	0.000468225	0.000468225	8.79E-05	8.79E-05	0.001293839	0.001124256	0.00111184	0.000821479	POINT (-1308670.45540472 -477807.6849933045)
RGI60-05.08020		-70.12888613	77.23691578	0.242838189	Greenland	Qaanaaq, GR	9		0	0	0	13.70602331	9.738566856	6.155294234	1.258588897	80.31516735	57.63222878	76.16274213	21.08677281	LE07_L1TP_033005_20020702_20170130_01_T1	LE07_L1TP_033005_20100708_20161213_01_T1	LC08_L1TP_033005_20190725_20190801_01_T1	0	1	-0.004208798	0.004986662	-0.000537111	0.002342055	3.28E-05	3.93E-05	4.80E-06	2.09E-05	-0.000234304	3.93E-05	-0.000228849	3.83E-05	-0.000149725	0.000237741	-1.73E-05	9.92E-05	5.09E-05	0.000293448	6.98E-05	6.98E-05	0.000200622	0.000377667	8.71E-05	0.000121298	POINT (-1309374.964339053 -473240.6205112673)
RGI60-05.08041		-69.33559	76.99295074	4.806330873	Greenland	Qaanaaq, GR	9	1	221	0	0	128.0296282	9.138014348	165.7578805	3.961985831	229.0887545	23.26081922	206.1562369	20.96648231	LE07_L1TP_033005_20020702_20170130_01_T1	LE07_L1TP_033005_20100708_20161213_01_T1	LC08_L1TP_033005_20190725_20190801_01_T1	0	0	0.047114645	0.026506358	0.054688701	0.023919657	-0.000580642	0.000330989	-0.000780354	0.000350055	-0.077121449	0.007083008	-0.080334234	0.008004754	0.005247813	0.002979179	0.005307831	0.003009521	0.09303915	0.019608233	0.126189226	0.01063777	0.087791337	0.019833263	0.120881395	0.011055287	POINT (-1327802.939837552 -500792.5941531195)
RGI60-05.08054		-67.8598758	76.7255572	2.988092415	Greenland	Qaanaaq, GR	9	1	35	0	0	88.25236785	2.932959039	79.90871287	0.961573276	210.4472348	23.292562	195.1436422	19.59218294	LE07_L1TP_029006_20020823_20170128_01_T1	LE07_L1TP_031005_20090723_20161219_01_T1	LC08_L1TP_033005_20190725_20190801_01_T1	0	0	-0.098405553	0.053112943	-0.209047094	0.03438442	0.000789907	0.000447242	0.002588647	0.000627874	-0.033742006	0.005772127	-0.030804092	0.005491064	-0.010393048	0.008112814	-0.010441668	0.012464602	0.024190993	0.008295386	0.019351861	0.007273878	0.034584041	0.011603068	0.029793529	0.014431757	POINT (-1341718.982065029 -545910.4236178035)
RGI60-05.08057		-68.36294359	76.69996209	3.615821618	Greenland	Qaanaaq, GR	9	1	146	0	0	49.54115062	0.812723721	34.09094128	0.339055706	71.99308891	9.360951345	55.60221242	7.301447029	LE07_L1TP_029006_20020823_20170128_01_T1	LE07_L1TP_031005_20090723_20161219_01_T1	LC08_L1TP_033005_20190725_20190801_01_T1	0	1	-0.173107936	0.04284872	-0.161574295	0.027413598	0.001065839	0.000368117	0.001511358	0.00046266	-0.010886733	0.002622255	-0.008411152	0.002143182	-0.005663952	0.003638907	-0.003339941	0.002485982	0.001211337	0.002976841	0.000412491	0.000206245	0.006875289	0.004701407	0.003752432	0.002494523	POINT (-1349079.083634135 -535147.7557521798)
RGI60-05.08065		-69.23048999	77.20046893	0.848491896	Greenland	Qaanaaq, GR	9		0	0	0	26.38980989	4.277524318	16.39727687	0.82969762	112.5487447	55.99160658	106.0849811	52.9292909	LE07_L1TP_033005_20020702_20170130_01_T1	LE07_L1TP_033005_20100708_20161213_01_T1	LC08_L1TP_033005_20190725_20190801_01_T1	0	1	-0.025819925	0.014928028	-0.017923728	0.00861924	0.000265786	0.000157381	0.00020793	0.000103438	-0.002160163	0.000276267	-0.001743907	0.000222106	-0.001271837	0.001181208	-0.001296438	0.001028142	7.54E-05	0.001210239	0.000194182	9.71E-05	0.001347277	0.001691133	0.00149062	0.001032716	POINT (-1305541.191440037 -495133.7425965609)
RGI60-05.08115		-72.05478476	77.34611421	0.509912223	Greenland	Qaanaaq, GR	9		0	0	0	10.02461615	7.378417284	6.089003803	2.309897147	102.5966556	49.66728273	96.15100896	46.43988772	LE07_L1TP_033005_20020702_20170130_01_T1	LE07_L1TP_035005_20100706_20161214_01_T1	LC08_L1TP_033005_20190725_20190801_01_T1	1	1	-0.021546307	0.009065667	-0.019779854	0.007512845	0.000119347	5.23E-05	0.000147279	5.99E-05	-0.000984915	0.000120186	-0.00088047	0.000128786	-0.001170548	0.000830403	-0.001568325	0.000922744	0.000408321	0.000408321	0.000259758	0.000259758	0.001578869	0.000925362	0.001828082	0.000958609	POINT (-1313117.662636909 -425270.0992022113)
RGI60-05.08116		-72.20407527	77.43539078	2.042700699	Greenland	Qaanaaq, GR	9		0	0	0	6.327210381	4.599528196	5.061126998	2.842808537	104.211388	51.07284191	98.31421685	47.2632544	LE07_L1TP_033005_20020702_20170130_01_T1	LE07_L1TP_035005_20100706_20161214_01_T1	LC08_L1TP_033005_20190725_20190801_01_T1	1	1	-0.011439634	0.011309581	-0.012938407	0.011533019	5.89E-05	5.89E-05	8.65E-05	7.84E-05	-0.005071474	0.000741984	-0.005660425	0.000906857	-0.000626262	0.000755981	-0.001037435	0.001090633	0.001080429	0.001080429	0.000750782	0.000750782	0.00170669	0.001318648	0.001788217	0.001324067	POINT (-1304877.095533452 -418847.8255562857)
RGI60-05.08118		-72.00866216	77.42914677	1.765121427	Greenland	Qaanaaq, GR	9		0	0	0	6.515101834	2.32974032	5.140688627	0.75958084	93.40383005	44.22452635	88.65278791	39.28020407	LE07_L1TP_033005_20020702_20170130_01_T1	LE07_L1TP_035005_20100706_20161214_01_T1	nan	1	1	-0.001268879	0.004320619	-0.000226751	0.001035944	6.07E-06	2.07E-05	1.52E-06	6.96E-06	-0.003260978	0.000625123	-0.003666368	0.000772731	-5.79E-05	0.000221212	-9.33E-06	5.04E-05	0.000790495	0.000790495	0.000550288	0.000550288	0.000848425	0.000820864	0.00055962	0.000552589	POINT (-1304093.750121321 -423507.7843775736)
RGI60-05.08390		-63.36979358	80.83739774	1.490541391	Greenland	N Greenland	9		0	0	0	58.73758328	0.839379952	49.61119092	0.359360053	102.5123901	49.01498699	97.52751478	46.89298267	LE07_L1TP_035248_19990724_20170218_01_T1	LE07_L1TP_045001_20100829_20161213_01_T1	LC08_L1TP_044001_20200708_20200709_01_RT	0	0	-0.063325681	0.013004208	0.00523577	0.009991832	0.000621393	0.000156002	-5.65E-05	0.000108098	-0.001661489	0.00023995	-0.002055906	0.000299308	-0.003121158	0.002610894	0.000400509	0.000744232	0.007027998	0.004199579	0.004958619	0.003428014	0.010149156	0.004945021	0.00455811	0.003507871	POINT (-891755.129879103 -447145.8870223252)
RGI60-05.08390_2		-63.80778223	81.01947038	0.219233424	Greenland	N Greenland	9		0	0	0	5.66214363	0.757900492	2.586846225	0.268880679	84.68871975	37.94372283	80.14016102	30.01512197	LE07_L1TP_035248_19990724_20170218_01_T1	LE07_L1TP_045001_20100829_20161213_01_T1	nan	1	1	-0.000499722	0.001046595	-0.000124582	0.00062793	4.90E-06	1.03E-05	1.36E-06	6.87E-06	-0.000404745	5.85E-05	-0.000499555	7.27E-05	-1.79E-05	5.03E-05	-4.03E-06	2.82E-05	0.000114483	0.000114483	1.35E-05	1.35E-05	0.000132432	0.000125032	1.75E-05	3.12E-05	POINT (-877288.6350928184 -431531.5258008792)
RGI60-05.08390_3		-63.72026666	80.9737195	0.773635924	Greenland	N Greenland	9		0	0	0	15.16226528	0.198132471	10.0900325	0.118950989	89.51746108	41.37990719	85.85151356	37.48029584	LE07_L1TP_035248_19990724_20170218_01_T1	LE07_L1TP_045001_20100829_20161213_01_T1	LC08_L1TP_044001_20200708_20200709_01_RT	1	1	-0.020557226	0.009825202	-0.015722087	0.0088322	0.000201721	0.000100717	0.000169599	9.84E-05	-0.001419501	0.000205003	-0.001418632	0.000206531	-0.000792003	0.000539746	-0.001244609	0.000820737	0.00069007	0.00069007	0.000432447	0.000432447	0.001482073	0.000876083	0.001677056	0.000927696	POINT (-881112.1550870634 -435085.0225343653)
RGI60-05.08390_4		-63.6758684	80.93889812	0.357869622	Greenland	N Greenland	9		0	0	0	2.415457273	0.40084	4.353852189	0.312873313	79.79183422	30.95754301	76.4756875	25.54587669	LE07_L1TP_035248_19990724_20170218_01_T1	LE07_L1TP_045001_20100829_20161213_01_T1	LC08_L1TP_044001_20200708_20200709_01_RT	1	1	-0.004172226	0.003095886	-0.000993906	0.001806887	4.09E-05	3.09E-05	1.07E-05	1.96E-05	-0.000534252	7.72E-05	-0.000640925	9.33E-05	-0.000138831	0.000163371	-3.03E-05	7.98E-05	5.25E-05	5.25E-05	6.34E-05	6.34E-05	0.000191293	0.000171588	9.37E-05	0.000101893	POINT (-884186.1869136369 -437455.489722059)
RGI60-05.08390_5		-63.59730466	80.91432995	0.530532324	Greenland	N Greenland	9		0	0	0	5.719120121	0.477962546	4.281797945	0.488730986	82.43281895	44.59977821	78.93618336	27.84782223	LE07_L1TP_035248_19990724_20170218_01_T1	LE07_L1TP_045001_20100829_20161213_01_T1	LC08_L1TP_044001_20200708_20200709_01_RT	1	1	-0.010901624	0.004320063	0.001766296	0.002830052	0.000106974	4.51E-05	-1.91E-05	3.07E-05	-0.000401017	5.79E-05	-0.000496213	7.22E-05	-0.000550287	0.000292717	5.62E-05	0.000129976	0.000174142	0.000174142	0.000111797	0.000111797	0.000724429	0.0003406	5.56E-05	0.000171442	POINT (-885990.9147825907 -439861.6606698821)
RGI60-05.08390_6		-63.57117891	80.90764032	0.295536445	Greenland	N Greenland	9		0	0	0	5.815077034	0.570849467	5.746150326	0.522807124	81.60150954	42.218617	76.57251425	23.3286328	LE07_L1TP_035248_19990724_20170218_01_T1	LE07_L1TP_045001_20100829_20161213_01_T1	LC08_L1TP_044001_20200708_20200709_01_RT	1	1	-0.001827172	0.002674804	-0.000428319	0.001862799	1.79E-05	2.64E-05	4.62E-06	2.01E-05	-0.000263821	3.81E-05	-0.000318203	4.63E-05	-6.26E-05	0.000127238	-1.31E-05	8.01E-05	0.000102303	0.000102303	7.46E-05	7.46E-05	0.000164888	0.000163265	8.77E-05	0.000109476	POINT (-886445.0811526629 -440591.0788592937)
RGI60-05.08390_7		-63.41085465	80.85169633	1.165937163	Greenland	N Greenland	9		0	0	0	29.11391805	0.471312236	16.4713732	0.226627784	90.76750514	40.99864232	86.77752676	38.50319561	LE07_L1TP_035248_19990724_20170218_01_T1	LE07_L1TP_045001_20100829_20161213_01_T1	LC08_L1TP_044001_20200708_20200709_01_RT	0	1	-0.025603218	0.0091326	-0.004078303	0.007665142	0.000251236	9.67E-05	4.40E-05	8.29E-05	-0.001349756	0.00019493	-0.00158417	0.000230631	-0.001292312	0.000631145	-0.000325312	0.000596371	0.00151133	0.001281985	0.000440365	0.000220182	0.002803642	0.001428926	0.000765677	0.000635719	POINT (-890677.5312308077 -445807.0517085405)
RGI60-05.08443		-62.15963697	81.06691475	0.929066567	Greenland	N Greenland	9		0	0	0	10.16448382	0.473745022	9.12743815	0.232768025	93.71857432	43.56668463	89.71225792	41.51599461	LE07_L1TP_035248_19990724_20170218_01_T1	LE07_L1TP_045001_20100829_20161213_01_T1	LC08_L1TP_044001_20200708_20200709_01_RT	1	1	-0.001196535	0.004203683	-0.001885403	0.003134728	1.16E-05	4.09E-05	2.02E-05	3.37E-05	-0.000882636	0.000111095	-0.00105851	0.000133467	-4.89E-05	0.000218718	-0.000127386	0.000265755	7.67E-05	3.83E-05	6.47E-05	3.24E-05	0.000125578	0.000222051	0.000192119	0.000267719	POINT (-859929.0570425304 -454163.6379503614)
RGI60-05.08443_2		-62.36904066	81.10075002	1.021235761	Greenland	N Greenland	9		0	0	0	70.61418922	0.559263519	68.67453447	0.333813555	99.67800347	44.96659541	94.58174925	43.19251685	LE07_L1TP_035248_19990724_20170218_01_T1	LE07_L1TP_045001_20100829_20161213_01_T1	LC08_L1TP_044001_20200708_20200709_01_RT	0	0	-0.031221266	0.014916139	-0.031498761	0.011177736	0.000303418	0.000149906	0.000337985	0.000127284	-0.001602073	0.000201649	-0.001317291	0.000166096	-0.0015675	0.001172225	-0.002346726	0.001513421	0.005090443	0.003002338	0.004831377	0.002801786	0.006657943	0.003223064	0.007178103	0.003184407	POINT (-858307.1625217368 -449302.8417206219)
RGI60-05.08444		-63.25072906	80.86750138	2.013566574	Greenland	N Greenland	9		0	0	0	33.99427879	0.287573606	31.5521279	0.121653217	101.6148971	47.68777724	96.90566512	46.20734354	LE07_L1TP_035248_19990724_20170218_01_T1	LE07_L1TP_045001_20100829_20161213_01_T1	LC08_L1TP_044001_20200708_20200709_01_RT	0	0	-0.038253161	0.019492476	-0.027625557	0.02002537	0.000326459	0.000171388	0.000261729	0.000193559	-0.003575468	0.00045168	-0.003946356	0.000578128	-0.00194729	0.001840913	-0.002023192	0.001929705	0.003107256	0.003108281	0.001980056	0.002840069	0.005054546	0.00361253	0.004003247	0.003433621	POINT (-887885.2610220506 -447516.8455685259)
RGI60-05.10312		-29.04539496	81.94491309	1.71261719	Greenland	N Greenland	9		0	0	0	37.7840246	1.788608126	37.90216669	0.185496613	100.259643	47.24890142	96.41874331	45.16891587	LE07_L1TP_020247_19990715_20170218_01_T1	LE07_L1GT_021246_20100720_20161213_01_T2	LC08_L1TP_012248_20190823_20190903_01_T1	1	1	-0.029083621	0.03718769	-0.034199925	0.043309245	0.000229376	0.000296464	0.000298123	0.00038133	-0.009589284	0.00180849	-0.012243615	0.002205578	-0.001515169	0.002344235	-0.002665124	0.003933265	0.004430461	0.004430461	0.004244862	0.004244862	0.00594563	0.005012427	0.006909986	0.005787005	POINT (-425587.0360333514 -766346.7839904977)
RGI60-05.10313		-28.60629045	81.99185868	0.917263934	Greenland	N Greenland	9		0	0	0	13.39973723	3.731914132	13.54999855	0.169994311	90.33468727	39.77915598	87.1196443	36.77300224	LE07_L1TP_020247_19990715_20170218_01_T1	LE07_L1GT_021246_20100720_20161213_01_T2	LC08_L1TP_012248_20190823_20190903_01_T1	1	1	-0.009636857	0.010657652	-0.023091074	0.007898074	8.86E-05	9.94E-05	0.000218102	8.54E-05	-0.001540915	0.000289453	-0.001481798	0.000282352	-0.000488526	0.000695125	-0.001815142	0.000942458	0.000778385	0.000778385	0.000138344	6.92E-05	0.001266912	0.001043591	0.001953485	0.000944993	POINT (-417247.7203358809 -765086.5821639318)
RGI60-05.10377		-52.0709919	81.76770409	0.13683046	Greenland	N Greenland	9		0	0	0	9.466213044	9.255222572	2.233522081	0.547089256	76.86177599	42.38052037	74.28082743	15.63752073	LE07_L1GT_039246_19990720_20170218_01_T2	LE07_L1TP_029248_20100728_20161213_01_T1	LC08_L1TP_029247_20190729_20190801_01_T1	1	1	-0.001331571	0.00190334	-0.000574469	0.001763438	1.17E-05	1.70E-05	5.19E-06	1.60E-05	-0.000150561	3.62E-05	-0.000179014	4.43E-05	-4.35E-05	8.54E-05	-1.79E-05	7.28E-05	9.02E-05	9.02E-05	1.47E-05	1.47E-05	0.000133693	0.000124171	3.25E-05	7.43E-05	POINT (-706692.3165817565 -550719.8047166909)
RGI60-05.10522		-49.83783993	82.36398678	0.073871302	Greenland	N Greenland	9		0	0	0	25.42826665	25.42826665	2.40338353	2.40338353	77.03329066	33.39798482	74.81316529	13.5004794	LE07_L1GT_039246_19990720_20170218_01_T2	AST14OTH_00307052010171143_20200730121042_27835_V3B	LC08_L1TP_029247_20190729_20190801_01_T1	1	1	-0.004309072	0.002571587	-0.000422599	0.001151106	4.18E-05	2.59E-05	4.17E-06	1.14E-05	-0.000199549	3.35E-05	-0.000238585	3.89E-05	-0.000217614	0.000164706	-3.36E-05	0.0001037	6.27E-05	3.14E-05	7.98E-06	7.98E-06	0.00028035	0.000167666	4.16E-05	0.000104007	POINT (-634955.5400153617 -535860.6205458371)
RGI60-05.10531		-46.10950448	82.45160438	0.16846232	Greenland	N Greenland	9		0	0	0	8.135381012	3.780673409	1.942029831	0.752616875	76.92909478	19.24559104	73.78204687	11.78088533	LE07_L1GT_039246_19990720_20170218_01_T2	AST14OTH_00306282010184335_20200730121032_27672_V3B	LC08_L1TP_029247_20190729_20190801_01_T1	1	1	-0.006562387	0.005671884	-0.005607745	0.006106364	2.65E-05	2.37E-05	3.13E-05	3.46E-05	-0.000272586	6.40E-05	-0.000392318	7.44E-05	-0.000246115	0.000272497	-0.000192106	0.000269518	6.18E-05	6.18E-05	1.81E-05	1.81E-05	0.000307958	0.000279427	0.000210171	0.000270123	POINT (-591877.3017491187 -569387.1773156167)
RGI60-05.10536		-51.72107002	82.35844722	0.652673651	Greenland	N Greenland	9		0	0	0	22.9601072	6.093568334	9.662627417	0.534449007	87.46046911	37.73616257	83.17223276	33.35603968	LE07_L1GT_039246_19990720_20170218_01_T2	AST14OTH_00306282010184343_20200731144817_18104_V3B	LC08_L1TP_029247_20190729_20190801_01_T1	0	0	-0.027320167	0.007544615	-0.013850335	0.006409994	0.0001694	6.41E-05	8.30E-05	4.46E-05	-0.000415718	0.000107414	-0.00031832	8.68E-05	-0.001120895	0.000727224	-0.001141052	0.000661325	0.000765418	0.000673833	0.000168476	0.00022921	0.001886313	0.000991416	0.001309528	0.00069992	POINT (-652696.8890791481 -515079.3275099226)
RGI60-05.10537		-51.5981995	82.33673967	0.998360001	Greenland	N Greenland	9		0	0	0	103.693111	4.33241013	83.35552876	0.451220027	104.7133557	56.64053749	101.1857255	54.38709248	LE07_L1GT_039246_19990720_20170218_01_T2	AST14OTH_00306282010184343_20200731144817_18104_V3B	LC08_L1TP_029247_20190729_20190801_01_T1	0	0	-0.113326978	0.023071548	-0.036157095	0.012383455	0.000927078	0.000242773	0.000315317	0.000119441	-0.002037336	0.000335568	-0.001985601	0.000321319	-0.00548102	0.003323183	-0.002785234	0.001747203	0.008318522	0.005903105	0.006042049	0.002709817	0.013799541	0.00677423	0.008827283	0.003224256	POINT (-653447.0951614714 -517949.2204730663)
RGI60-05.10538		-51.57669276	82.20681687	0.193326207	Greenland	N Greenland	9		0	0	0	5.333647985	1.401521047	2.86906677	0.325915092	82.71853375	27.98841644	78.26777911	24.50328506	LE07_L1GT_039246_19990720_20170218_01_T2	LE07_L1TP_029247_20100728_20161213_01_T1	LC08_L1TP_029247_20190729_20190801_01_T1	1	1	-0.000755589	0.00283997	-0.000437155	0.002078127	5.54E-06	2.08E-05	3.52E-06	1.67E-05	-0.000288216	5.73E-05	-0.000381491	7.65E-05	-2.82E-05	0.000129651	-3.55E-05	0.000186461	3.57E-05	3.57E-05	4.46E-05	4.46E-05	6.39E-05	0.00013447	8.01E-05	0.000191725	POINT (-664360.4375844916 -527005.763515234)
RGI60-05.10538_2		-51.55526951	82.13350982	0.660517562	Greenland	N Greenland	9		0	0	0	11.4537939	3.248573191	5.769053867	0.503930275	85.97838731	38.61470654	82.25618649	35.91675238	LE07_L1GT_039246_19990720_20170218_01_T2	LE07_L1TP_029247_20100728_20161213_01_T1	LC08_L1TP_029247_20190729_20190801_01_T1	0	1	-0.008037409	0.00372631	0.001113905	0.002704537	5.89E-05	2.97E-05	-8.97E-06	2.19E-05	-0.000435366	8.66E-05	-0.000585631	0.000117412	-0.000314258	0.00025453	4.05E-05	0.000124563	0.000125989	0.000379444	0.00021153	0.00021153	0.000440248	0.000456906	0.000171021	0.000245481	POINT (-670429.6251013132 -532228.7013047644)
RGI60-05.10541		-51.53308144	82.31310941	0.921645667	Greenland	N Greenland	9		0	0	0	24.04499961	4.085315518	8.20588977	0.528929692	86.94275982	39.1659767	83.46760545	36.64014439	LE07_L1GT_039246_19990720_20170218_01_T2	AST14OTH_00306282010184343_20200731144817_18104_V3B	LC08_L1TP_029247_20190729_20190801_01_T1	0	1	-0.093179555	0.014540316	-0.011563484	0.007535909	0.000722527	0.000170387	9.66E-05	6.51E-05	-0.001266223	0.000223878	-0.001451486	0.000249822	-0.003652168	0.002211802	-0.000424552	0.000430973	0.000576009	0.000920568	0.000393853	0.000393853	0.004228177	0.002395729	0.000818405	0.00058383	POINT (-654876.9485271729 -520295.5774416974)
RGI60-05.10544		-51.51001594	82.26641678	0.557786016	Greenland	N Greenland	9		0	0	0	11.5037034	2.411925671	9.453636925	0.711982187	91.35478464	39.8588774	87.59737441	38.31050048	LE07_L1GT_039246_19990720_20170218_01_T2	AST14OTH_00306282010184343_20200731144817_18104_V3B	LC08_L1TP_029247_20190729_20190801_01_T1	1	1	-0.180492581	0.022745917	-0.046817174	0.016549087	0.00145959	0.000358222	0.000399594	0.000164701	-0.00203694	0.000428981	-0.001792359	0.000379939	-0.007444395	0.004359192	-0.00181498	0.001342145	0.000404301	0.000404301	0.000304562	0.000304562	0.007848696	0.004377901	0.002119542	0.001376267	POINT (-658655.6789731894 -523730.4180925002)
RGI60-05.10559		-48.20506076	82.53653691	0.850955338	Greenland	N Greenland	9		0	0	0	13.47880842	3.169802424	9.231791408	0.632461002	88.0083566	38.48003599	83.41930981	35.51035616	LE07_L1GT_039246_19990720_20170218_01_T2	AST14OTH_00306282010184335_20200730121032_27672_V3B	LC08_L1TP_033246_20190810_20190820_01_T1	1	1	-0.029097798	0.011385979	-0.052993235	0.010658235	0.000303996	0.000124447	0.000508977	0.0001207	-0.001755138	0.000211112	-0.000918787	0.000115435	-0.001439839	0.001152959	-0.004083925	0.002002854	0.000724857	0.000724857	1.48E-05	7.42E-06	0.002164696	0.001361885	0.004098774	0.002002868	POINT (-605393.5014900999 -541188.0495215018)
RGI60-05.10562		-48.07868258	82.46342064	1.757817322	Greenland	N Greenland	9		0	0	0	14.28255837	3.122835586	5.334357645	0.912371575	81.92250495	44.2334885	79.19634062	29.87196351	LE07_L1GT_039246_19990720_20170218_01_T2	AST14OTH_00306282010184335_20200730121032_27672_V3B	LC08_L1TP_029247_20190729_20190801_01_T1	0	1	-0.056350403	0.014657717	-0.005359523	0.010040544	0.000542214	0.000165761	4.76E-05	8.95E-05	-0.001166962	0.000187437	-0.001205999	0.000199743	-0.002842985	0.00140899	-0.000416787	0.000700694	0.000458017	0.001175626	0.00048202	0.00048202	0.003301003	0.001835034	0.000898807	0.00085048	POINT (-610133.7242632261 -547851.576186193)
RGI60-05.10566		-47.90859275	82.41684203	0.366973434	Greenland	N Greenland	9		0	0	0	16.63228285	3.408511311	4.574884758	0.71553646	80.80270756	41.16174336	77.46316672	24.4559375	LE07_L1GT_039246_19990720_20170218_01_T2	AST14OTH_00306282010184335_20200730121032_27672_V3B	LC08_L1TP_029247_20190729_20190801_01_T1	0	1	-0.001934731	0.00269631	-0.000691723	0.002066866	2.01E-05	2.81E-05	6.55E-06	1.96E-05	-0.00028982	4.60E-05	-0.000306587	5.07E-05	-9.64E-05	0.000166204	-5.50E-05	0.000185536	0.00016854	0.0004024	8.65E-05	8.65E-05	0.000264898	0.000435373	0.000141488	0.000204691	POINT (-612275.9624274072 -553067.0153849369)
RGI60-05.10598		-45.98644659	82.70727699	0.444113743	Greenland	N Greenland	9		0	0	0	24.72947387	7.33049042	22.01089259	4.477756468	91.72285648	38.51660942	87.06059656	37.07094107	AST14OTH_00306222002184452_20200519102046_1168_V3N	AST14OTH_00307052010184935_20200730121032_27678_V3B	LC08_L1GT_040245_20180808_20180815_01_T2	0	0	-0.005267901	0.007466341	-0.002671772	0.004669946	4.21E-05	5.98E-05	2.46E-05	4.30E-05	-0.000404409	4.87E-05	-0.000414698	4.64E-05	-0.000273443	0.00047759	-0.000207922	0.000417936	0.000447758	0.00042509	0.00038051	0.00038404	0.000721201	0.00063937	0.000588432	0.000567589	POINT (-570594.0935978948 -551277.2171908247)
RGI60-05.10599		-45.58948576	82.70056119	0.439507488	Greenland	N Greenland	9		0	0	0	17.03202906	5.705140895	21.06083465	2.470046871	84.35582231	35.4987497	80.41186961	32.29981847	AST14OTH_00306222002184452_20200519102046_1168_V3N	AST14OTH_00307052010184935_20200730121032_27678_V3B	LC08_L1GT_040245_20180808_20180815_01_T2	1	0	0.002640981	0.004321858	-0.003563406	0.003960306	-2.01E-05	3.30E-05	3.18E-05	3.56E-05	-0.000703984	9.92E-05	-0.00080551	0.000106378	0.000100188	0.000208386	-0.000286174	0.000357615	0.000335094	0.000335094	1.53E-05	0.000361363	0.000234906	0.000394604	0.000301471	0.000508402	POINT (-567284.3123295296 -555729.8103887059)
RGI60-05.10605		-46.24345695	82.6572396	0.48955267	Greenland	N Greenland	9		0	0	0	10.5214277	8.409387665	7.315255168	1.830951399	89.46265443	39.04901997	85.18132708	37.05266271	LE07_L1GT_039246_19990720_20170218_01_T2	AST14OTH_00306282010184335_20200730121032_27672_V3B	nan	1	1	-0.004660373	0.003928553	-0.003283131	0.003478776	2.90E-05	2.49E-05	2.21E-05	2.37E-05	-0.00086384	0.000141429	-0.000980256	0.000168947	-0.000251075	0.000243495	-0.000270087	0.000312834	0.000439834	0.000439834	0.000169846	0.000169846	0.000690908	0.000502736	0.000439933	0.000355967	POINT (-577003.4423033273 -552486.9213156413)
RGI60-05.10607		-45.39051327	83.02307545	1.775	Greenland	N Greenland	9		0	0	0	17.54440693	17.54440693	17.54440693	17.54440693	112.9437926	70.77975861	108.3671773	54.09544524	R1_25795_FN1_F240_13102000	IMG-HH-ALPSRP259341680-H1_06122010	LC08_L1GT_040245_20180808_20180815_01_T2	1	1	-0.584892831	0.037770999	-0.011214897	0.015101307	0.00276729	0.000521192	5.85E-05	7.93E-05	-0.003741577	0.000661972	-0.005339998	0.00087041	-0.032905118	0.016299843	-0.000919643	0.001378433	0.002001679	0.00100084	0.000292865	0.000146432	0.034906797	0.016330541	0.001212508	0.001386189	POINT (-540311.128248453 -532995.6326213807)
RGI60-05.10609		-44.52605943	82.70454508	1.226228964	Greenland	N Greenland	9		0	0	0	50.59063458	3.595483009	56.1061703	9.936340358	103.063813	48.06078646	98.03243649	46.92446954	AST14OTH_00306222002184452_20200519102046_1168_V3N	AST14OTH_00307052010184935_20200730121032_27678_V3B	LC08_L1GT_040245_20180808_20180815_01_T2	0	0	0.023633249	0.014599609	-0.041733584	0.02063087	-0.000144315	9.04E-05	0.000342358	0.000172624	-0.002016914	0.000208756	-0.002394243	0.000237729	0.001906057	0.001300832	-0.003309887	0.002233636	0.004375041	0.002943201	0.003856524	0.00310604	0.002468984	0.003217855	0.007166411	0.003825783	POINT (-556567.9701100705 -565852.646997622)
RGI60-05.10610		-43.77726915	82.70621465	1.255637243	Greenland	N Greenland	9		0	0	0	9.712997376	5.797168274	33.84001192	3.358657714	98.76218911	45.11520762	93.94962615	43.6518966	AST14OTH_00306222002184452_20200519102046_1168_V3N	AST14OTH_00307052010184935_20200730121032_27678_V3B	LC08_L1GT_040245_20180808_20180815_01_T2	1	0	-0.003027697	0.007715941	-0.003045605	0.008228017	1.96E-05	5.00E-05	2.72E-05	7.35E-05	-0.001675485	0.00021601	-0.002240298	0.000284944	-0.000162103	0.000472958	-0.000240445	0.000733315	0.000860647	0.000860647	0.001577422	0.001752542	0.00102275	0.00098204	0.001817867	0.001899778	POINT (-548999.6109329809 -572946.3349098725)
RGI60-05.10615		-45.60701474	82.58273043	2.778710512	Greenland	N Greenland	9		0	0	0	39.25255024	1.797010951	9.205860539	0.821297312	122.2006488	56.98001138	115.2451321	55.99144619	LE07_L1GT_039246_19990720_20170218_01_T2	AST14OTH_00307052010184935_20200730121032_27678_V3B	LC08_L1GT_040245_20180808_20180815_01_T2	0	1	-0.318918021	0.035993492	-0.181303088	0.038607164	0.00166094	0.000381113	0.001049434	0.00029076	-0.008018987	0.001602039	-0.009972407	0.001767677	-0.01720243	0.012986854	-0.011817766	0.012536653	0.007427915	0.006779916	0.001377122	0.001377122	0.024630345	0.014650108	0.013194888	0.012612063	POINT (-576638.8105730597 -564548.1604058958)
RGI60-05.10617		-45.15804706	82.48148266	1.809664216	Greenland	N Greenland	9		0	0	0	236.0928149	2.599033511	288.7525137	1.385560901	141.6739703	78.00750716	134.1582099	76.57367597	AST14OTH_00306222002184452_20200519102046_1168_V3N	AST14OTH_00307052010184935_20200730121032_27678_V3B	LC08_L1TP_029247_20190729_20190801_01_T1	0	0	-0.191712416	0.036422235	-0.166977701	0.026421269	0.001268631	0.000287904	0.001749945	0.000337015	-0.00591149	0.000733797	-0.004801529	0.000527118	-0.013398125	0.007503955	-0.009711461	0.011040336	0.052984186	0.007632149	0.063385679	0.002878263	0.066382311	0.010703226	0.073097139	0.011409356	POINT (-580029.4367343597 -576838.27671207)
RGI60-05.10627		-42.49065156	82.46996528	0.258866572	Greenland	N Greenland	9		0	0	0	17.86521735	4.589432632	14.72015541	0.862936369	82.20001254	36.1327313	80.52931208	31.7034105	AST14OTH_00306212002180152_20200519102156_3527_V3N	AST14OTH_00307052010184926_20200730121032_27687_V3N	LC08_L1TP_029247_20190729_20190801_01_T1	1	1	-0.047683736	0.012789765	-0.054068312	0.010416191	0.0003129	0.000108074	0.000545886	0.000162263	-0.001193108	0.000259632	-0.000536883	0.000121533	-0.001803686	0.001182313	-0.004210887	0.001696084	0.000253045	0.000253045	0.000199436	0.000199436	0.00205673	0.001209089	0.004410323	0.001707769	POINT (-553404.8599597426 -604133.2937845683)
RGI60-05.10629		-42.17405403	82.34685564	0.56714099	Greenland	N Greenland	9		0	0	0	158.1980922	6.158549536	51.32655063	0.709390369	115.5128582	68.13781947	111.0122412	66.35273161	AST14OTH_00306212002180152_20200519102156_3527_V3N	AST14OTH_00307042010180637_20200731144807_18030_V3B	LC08_L1TP_029247_20190729_20190801_01_T1	0	0	-0.631572439	0.04138741	-0.045908727	0.014899175	0.004193894	0.000751233	0.00047353	0.000170797	-0.001811709	0.000302027	-0.001547978	0.000243632	-0.030335878	0.031533651	-0.00288719	0.003453097	0.008037219	0.00597193	0.001507698	0.001875878	0.038373097	0.032094159	0.004394888	0.003929733	POINT (-559076.6820306036 -617137.0567716134)
RGI60-05.10633		-44.41805274	82.31511977	0.927230711	Greenland	N Greenland	9		0	0	0	17.86090399	2.446619484	7.016695452	0.471437131	88.49458942	40.39346459	84.65770144	36.09807965	AST14OTH_00306212002180201_20200519102036_913_V3N	AST14OTH_00306302010183112_20200730121032_27685_V3B	LC08_L1TP_029247_20190729_20190801_01_T1	0	1	-0.003895852	0.009538915	-0.013364286	0.007192802	1.68E-05	4.13E-05	9.31E-05	5.45E-05	-0.000536116	0.000126933	-0.000580784	0.000133623	-0.000184018	0.000492082	-0.001087536	0.000699074	0.00081939	0.000680931	0.000131586	6.58E-05	0.001003408	0.000840126	0.001219122	0.000702163	POINT (-585235.7923886495 -597246.5553785572)
RGI60-05.10634		-44.20593939	82.28571958	3.424246433	Greenland	N Greenland	9		0	0	0	116.8942709	1.624196733	147.9450253	0.47113067	138.7082903	79.59985152	131.830696	78.50759617	AST14OTH_00306212002180201_20200519102036_913_V3N	AST14OTH_00306302010183112_20200730121032_27685_V3B	LC08_L1TP_029247_20190729_20190801_01_T1	0	0	-0.167957386	0.032817905	-0.799995366	0.054840388	0.000984587	0.000248379	0.007452282	0.001172306	-0.015488091	0.002471294	-0.006869785	0.000972668	-0.008483892	0.009210058	-0.038578332	0.041362223	0.034633734	0.025176534	0.05385553	0.006471059	0.043117626	0.026808264	0.092433863	0.041865357	POINT (-585257.6767413919 -601708.8662108155)
RGI60-05.10639		-43.253381	82.14368563	0.837910905	Greenland	N Greenland	9		0	0	0	77.61368815	2.659545433	68.39191105	0.598382581	88.47238503	41.82323208	85.25805617	35.83781146	AST14OTH_00306212002180201_20200519102036_913_V3N	AST14OTH_00306302010183112_20200730121032_27685_V3B	LC08_L1TP_029247_20190729_20190801_01_T1	0	0	-0.006608555	0.007277688	-0.005068741	0.005867161	2.97E-05	3.36E-05	3.76E-05	4.44E-05	-0.000570143	0.00014691	-0.000757508	0.000183314	-0.000366128	0.000479839	-0.000409696	0.000535615	0.00470926	0.002546177	0.003734374	0.001935689	0.005075388	0.002590997	0.00414407	0.002008426	POINT (-585795.3038886888 -622645.1222195225)
[truncated: 869 more rows]
